# Supplementary material for: Characteristics and Expression Patterns of the Aldehyde Dehydrogenase (ALDH) Gene Superfamily of Foxtail Millet (Setaria italica L.)
Source: PLoS One. 2014 Jul 2;9(7):e101136. doi: 10.1371/journal.pone.0101136 (PMC4079696; doi:10.1371/journal.pone.0101136)
Supplement: Table S3 — The promoter analysis of the 20 foxtail millet ALDH genes. (XLSX) [file pone.0101136.s005.xlsx]

## Sheet: Sheet1
Table S3.The promoter analysis of the 20 foxtail millet ALDH genes
	ABRE	CGTCA-motif	G-Box	G-box	Box I	GT1-motif	MNF1	MRE	ACE	Sp1	TC-rich	TGA-element	TGACG-motif	MBS	O2-site	motif Iib	ARE	TCA-element	WUN-motif	GARE-motif	CE3	LTR	P-box	TATC-box
Si000898m	1	2	1				1	1		9	1	1	2		1	1
Si000743m	4	2	2	5		1				2			2	2			1
Si040073m	3	1	1	2		1		1	1	1		1	1	1			1	1
Si006255m	2		2	3			1		1	6	1				1	1		2
Si006183m	1		2	3	2	3			1	5	3			1					1
Si016807m		5	1									2	5	1	1		2	1		1
Si009981m	3	2	1	1	1	2		1	1	6	1		2	1		1	2	1
Si026307m	6	5	3	6		1			1	6		1	5								2
Si009984m	2	2	2	4	1		1			8			2	2			1
Si017050m	5	2	3	4			1			7		1	2					1
Si016884m		5	4				1		1	2			5	1	1	1						1
Si029327m		1	1			2				1			1	1	2		2	2
Si029116m	5	4		9						3			4	2	1	1				2		2	1
Si009902m	1	3	3	11		1				7		1	3		1			1
Si013592m	2		2	4			1		2	1							1	1
Si013613m	1	2		3		2				10	1		2	1		1		1				1
Si021508m	2			4						6				1						1		1
Si000348m	1	1	2	3					1	2		1	1	1			1
Si021235m	1	1	1	1	1	1	1				2	1	1		1			1
Si029482m	2		1	4		2	2			7	1			1	2									1
	ABA	MeJA	light	light	light	light	light	light	light	light	defense and stress	auxin	MeJA	drought	zein metabolism	ABA	Anaerobic Response Element	salicylic acid	wound	gibberellin	ABA and VP1 responsiveness	low temperature	gibberellin	gibberellin
