# Supplementary material for: Characteristics and Expression Patterns of the Aldehyde Dehydrogenase (ALDH) Gene Superfamily of Foxtail Millet (Setaria italica L.)
Source: PLoS One. 2014 Jul 2;9(7):e101136. doi: 10.1371/journal.pone.0101136 (PMC4079696; doi:10.1371/journal.pone.0101136)
Supplement: Table S4 — Relative expression values of 20 foxtail millet ALDH genes in response to various stress and hormone treatments. One-way ANOVA analysis of variance showed significant differences between group means (P<0.05). Tukey's multiple comparison test showed significant differences between the means of groups depicted by the different letters (P<0.05). (XLSX) [file pone.0101136.s006.xlsx]

## Sheet: ABA Treatment
Table S4. Relative expression values of 20 foxtail millet ALDH genes in response to various stress and hormone treatments
ABA Treatment	Mean-0h	±SD	significant difference	Mean-1h	±SD	significant difference	Mean-6h	±SD	significant difference	Mean-12h	±SD	significant difference	Mean-24h	±SD	significant difference	Mean-48h	±SD	significant difference
SiALDH2C2	1.00263	0.07182	a	0.62007	0.04438	ad	3.67084	0.49952	b	0.91089	0.16334	a	1.64154	0.2119	c	0.36401	0.0649	d
SiALDH2C3	1.0015	0.05439	a	0.78288	0.05556	a	2.42947	0.73332	b	2.18036	0.21077	b	1.47018	0.11014	a	1.17571	0.16937	a
SiALDH2C4	1.00393	0.09005	a	28.9449	3.10193	b	62.8531	1.77832	c	4.37384	1.09432	a	0.7528	0.20849	a	32.6337	2.67635	b
SiALDH2C1	1.01945	0.19185	a	1.06187	0.14045	a	0.7104	0.11	a	0.18323	0.0401	b	0.05921	0.00309	b	0.09091	0.03683	b
SiALDH2B2	1.00005	0.00984	a	0.51584	0.00253	b	1.50405	0.23494	c	1.19455	0.07606	a	1.7928	0.14045	d	1.24408	0.01829	ac
SiALDH2B1	1.00238	0.06989	a	0.47302	0.07798	b	2.04378	0.16003	c	0.52476	0.07179	b	0.99747	0.09137	a	0.6845	0.04443	b
SiALDH10A2	1.00016	0.01809	a	0.31612	0.04154	b	1.11752	0.07883	a	1.09106	0.06325	a	1.70596	0.04875	c	1.10771	0.11563	a
SiALDH10A1	1.00105	0.04608	ac	0.96214	0.09763	ac	2.24494	0.15198	b	1.17979	0.27468	c	1.68669	0.05793	d	0.69734	0.06739	a
SiALDH5F1	1.00357	0.08569	a	0.19778	0.04112	b	1.82388	0.57172	c	3.52358	0.34175	d	4.52559	0.71639	e	2.48331	0.79414	f
SiALDH22A1	1.00539	0.10628	a	0.53219	0.15862	b	1.83489	0.50782	c	0.81901	0.2579	ab	0.63407	0.13247	ab	0.45794	0.03793	b
SiALDH3H1	1.00361	0.08347	a	0.6008	0.18378	b	0.78455	0.20007	b	0.66636	0.03114	b	0.24905	0.03756	c	0.10148	0.01863	c
SiALDH3H2	1.00368	0.08415	a	1.5302	0.35528	ac	2.5945	0.39057	bc	1.37788	0.08101	a	2.37821	0.27372	c	1.18147	0.03376	a
SiALDH3E2	1.00278	0.0751	ac	1.76958	0.38805	a	5.26615	0.79459	b	0.49654	0.11098	c	0.45553	0.02538	c	0.78718	0.08212	ac
SiALDH3E1	1.00261	0.07327	ad	5.01806	0.93931	b	10.1776	1.70023	c	1.93588	0.26506	a	0.50822	0.07004	ad	0.09365	0.01311	d
SiALDH11A1	1.00296	0.07648	ab	0.91243	0.07035	a	1.01794	0.33021	ab	1.37817	0.27969	b	0.91198	0.20916	ab	0.37801	0.08536	c
SiALDH7B1	1.0013	0.05057	a	0.89517	0.20802	a	10.0654	0.43716	b	14.5883	0.1425	c	18.2546	2.4187	c	8.95707	1.06301	b
SiALDH12A1	1.00294	0.07771	a	0.36803	0.06453	b	2.23399	0.14138	c	2.77213	0.10337	d	3.56997	0.21218	e	0.94735	0.18236	a
SiALDH6B1	1.00009	0.01313	a	0.34236	0.04534	b	3.56786	0.17546	c	4.34586	0.28308	d	4.36819	0.09888	d	1.43759	0.10075	e
SiALDH18B2	1.00116	0.04809	a	0.24786	0.04032	a	2.74089	0.64905	b	2.07911	0.23677	b	6.60066	0.89375	c	2.80079	0.57001	b
SiALDH18B1	1.00083	0.04044	a	0.28497	0.04163	b	1.53521	0.27425	ad	1.51804	0.26965	ad	3.27548	0.41217	c	1.73485	0.22084	d

## Sheet: Cold Treatment
Cold Treatment	Mean-0h	±SD	significant difference	Mean-1h	±SD	significant difference	Mean-6h	±SD	significant difference	Mean-12h	±SD	significant difference	Mean-24h	±SD	significant difference	Mean-48h	±SD	significant difference
SiALDH2C2	1.0012	0.04856	a	0.67263	0.02792	b	0.42207	0.02311	c	0.76139	0.09078	d	0.86271	0.01712	e	2.32884	0.30604	f
SiALDH2C3	1.00116	0.04825	a	2.0072	0.49564	b	2.11227	0.1161	b	2.33323	0.36933	b	2.11529	0.36627	b	2.11335	0.32061	b
SiALDH2C4	1.00964	0.14302	a	0.47282	0.06687	a	7.86826	2.13378	b	41.4002	10.169	c	21.2676	3.08792	d	19.2516	0.42646	d
SiALDH2C1	1.00081	0.04044	ad	1.99716	0.26197	bcd	2.90676	0.3971	b	1.84704	0.11425	cd	2.11285	0.39453	c	1.62338	0.11146	d
SiALDH2B2	1.00115	0.04746	a	1.65775	0.22926	b	1.95622	0.42557	b	1.0181	0.0742	a	2.1257	0.6138	b	1.65765	0.11764	b
SiALDH2B1	1.00335	0.08083	a	0.15266	0.00735	b	0.47761	0.01321	c	1.16936	0.0663	a	1.65457	0.1105	d	1.96807	0.41374	d
SiALDH10A2	1.00002	0.00655	ab	1.18554	0.12874	a	1.06967	0.03456	a	0.85069	0.07151	b	1.10696	0.21087	a	1.10696	0.21087	a
SiALDH10A1	1.00093	0.04347	a	0.64905	0.07632	b	0.71929	0.09018	b	0.60047	0.07507	b	0.8307	0.18478	ab	0.65243	0.18522	b
SiALDH5F1	1.00072	0.03819	a	0.14178	0.01912	b	0.16166	0.02873	b	0.26534	0.14099	b	0.13277	0.02949	b	0.13137	0.02718	b
SiALDH22A1	1.00312	0.08002	a	0.62826	0.10471	bc	0.74904	0.06091	b	0.73132	0.14517	b	0.5151	0.03966	c	0.52935	0.09536	c
SiALDH3H1	1.00392	0.09033	a	1.08149	0.15235	a	1.0911	0.29231	a	2.15576	0.21681	b	1.66404	0.25124	c	0.6159	0.13216	d
SiALDH3H2	1.00105	0.04608	ab	0.60884	0.11197	a	1.1304	0.09483	b	1.0769	0.02288	b	1.95439	0.40372	c	1.31541	0.37063	a
SiALDH3E2	1.00138	0.05328	a	0.5685	0.1309	a	1.5354	0.40406	bd	3.87533	0.36337	c	1.76485	0.31903	d	2.16375	0.3117	d
SiALDH3E1	1.00983	0.13604	a	8.99661	2.97821	b	11.8893	3.73819	b	13.3608	4.79477	b	9.43599	1.49599	b	8.42047	1.43304	b
SiALDH11A1	1.00294	0.07632	a	0.55604	0.15173	b	0.83835	0.0572	a	0.55294	0.07418	b	0.99658	0.22648	a	0.73	0.14512	a
SiALDH7B1	1.00117	0.04887	a	0.42285	0.09222	b	0.72547	0.06227	a	0.76245	0.04916	a	0.93072	0.27953	a	0.76391	0.25815	a
SiALDH12A1	1.00145	0.05435	a	0.21249	0.01403	b	0.43376	0.19737	b	2.1098	0.25708	c	2.03909	0.20179	c	1.97285	0.04769	c
SiALDH6B1	1.00093	0.04347	a	0.57357	0.03053	a	0.75125	0.02898	a	1.38543	0.12273	a	0.79246	0.17836	a	19.318	1.20453	b
SiALDH18B2	1.00202	0.06438	ab	0.86165	0.05255	ab	0.38451	0.0182	a	1.92463	0.09711	b	5.9387	0.49939	c	24.3592	1.94414	d
SiALDH18B1	1.00985	0.1367	a	1.0639	0.26657	a	1.15412	0.13374	a	1.33987	0.08809	a	1.1125	0.40948	a	1.1125	0.40948	a

## Sheet: H2O2 Treatment
H2O2 Treatment	Mean-0h	±SD	significant difference	Mean-1h	±SD	significant difference	Mean-6h	±SD	significant difference	Mean-12h	±SD	significant difference	Mean-24h	±SD	significant difference	Mean-48h	±SD	significant difference
SiALDH2C2	1.00201	0.06285	a	0.67337	0.05155	b	1.04154	0.22115	a	0.59215	0.02264	bd	0.26107	0.03498	c	0.45495	0.13005	d
SiALDH2C3	1.00011	0.01504	a	0.98682	0.04209	a	1.49785	0.20592	b	0.95828	0.28207	a	0.6195	0.06691	c	0.57222	0.0302	c
SiALDH2C4	1.00826	0.13003	a	2.42574	0.38777	a	4.52533	0.24145	a	0.34409	0.01467	a	18.4696	3.04679	b	29.6845	5.21779	c
SiALDH2C1	1.00157	0.05658	a	1.14021	0.12745	b	0.55803	0.0334	c	0.16262	0.04283	d	0.07956	0.01043	de	0.04375	0.00779	e
SiALDH2B2	1.0008	0.0399	a	0.86213	0.06313	a	2.69321	0.29512	b	2.25856	0.45985	bc	2.14753	0.15857	c	3.40415	0.4229	d
SiALDH2B1	1.01405	0.16591	a	0.33967	0.05228	b	1.54193	0.36902	c	0.4936	0.02712	b	1.19956	0.16073	a	1.23096	0.17048	ac
SiALDH10A2	1.00099	0.0449	a	0.50323	0.11155	b	1.42958	0.15092	c	1.55475	0.37046	c	0.79148	0.05904	ab	1.36037	0.12478	c
SiALDH10A1	1.00083	0.04044	ab	0.88126	0.03967	a	1.17062	0.04136	bc	1.23835	0.07411	c	0.86927	0.08275	a	0.80985	0.23126	a
SiALDH5F1	1.00485	0.09669	a	0.26386	0.05718	b	2.10079	0.38946	c	0.67746	0.17934	a	0.3633	0.04991	b	1.16699	0.12902	ad
SiALDH22A1	1.00686	0.1203	a	1.35108	0.26808	a	3.24769	0.62474	b	1.29515	0.18054	a	1.52514	0.34031	a	1.51069	0.09406	a
SiALDH3H1	1.00093	0.04289	a	4.64209	0.89998	b	4.04499	0.6503	b	1.09777	0.05539	a	1.01287	0.15915	a	1.11838	0.22336	a
SiALDH3H2	1.00301	0.0783	a	1.74139	0.2842	b	1.56817	0.16772	b	1.14174	0.33341	a	1.48814	0.17387	b	0.83101	0.18136	a
SiALDH3E2	1.00413	0.09293	a	0.24548	0.0064	b	0.50872	0.13981	b	0.22312	0.01624	b	0.35528	0.06099	b	0.75849	0.03753	c
SiALDH3E1	1.01168	0.14792	a	7.03012	0.14837	b	6.63289	1.05233	b	3.32053	0.42084	c	1.09031	0.10676	a	0.34792	0.08236	a
SiALDH11A1	1.0036	0.08485	a	0.87509	0.16698	a	0.37934	0.03799	b	0.60681	0.1257	c	0.3256	0.03181	b	0.28163	0.06601	b
SiALDH7B1	1.00116	0.04825	a	0.4962	0.03455	a	5.27829	0.06359	b	5.10873	1.22128	b	7.70678	0.58596	c	7.21821	1.24003	c
SiALDH12A1	1.00718	0.12334	a	0.49323	0.04227	b	2.34134	0.20949	c	2.4454	0.02946	c	0.73678	0.08236	d	1.10206	0.02292	a
SiALDH6B1	1.00826	0.13248	a	0.14761	0.02384	b	1.11637	0.07494	ad	0.83823	0.11001	c	0.87482	0.15799	ac	1.20199	0.07928	d
SiALDH18B2	1.0102	0.13977	a	3.55968	0.89699	b	1.50104	0.44562	a	4.63001	1.11419	b	1.76247	0.47572	a	4.51243	1.26341	b
SiALDH18B1	1.00089	0.04186	a	1.04556	0.12876	a	2.9994	0.62589	bc	3.25695	0.3918	b	2.34006	0.4864	c	4.19107	0.38625	d

## Sheet: NaCl Treatment
NaCl Treatment	Mean-0h	±SD	significant difference	Mean-1h	±SD	significant difference	Mean-6h	±SD	significant difference	Mean-12h	±SD	significant difference	Mean-24h	±SD	significant difference	Mean-48h	±SD	significant difference
SiALDH2C2	1.00147	0.05368	a	1.24521	0.09938	a	1.34358	0.21852	a	3.48018	0.73133	b	2.84987	0.26231	b	4.61133	1.28276	c
SiALDH2C3	1.00163	0.05768	a	1.88701	0.25638	b	2.18132	0.22316	b	2.01362	0.16093	b	1.98001	0.31368	b	5.38302	0.32216	c
SiALDH2C4	1.00494	0.10179	a	3.84869	0.17987	b	11.3349	1.25409	c	12.7596	1.49077	c	59.5813	6.90438	d	300.947	2.40312	e
SiALDH2C1	1.00083	0.04038	a	3.8835	0.34868	b	1.95926	0.28246	c	0.62471	0.11161	ad	0.61132	0.10461	ad	0.52968	0.3003	d
SiALDH2B2	1.00415	0.09049	a	0.88005	0.1691	a	1.02501	0.22687	a	2.2633	0.23646	b	2.09959	0.41318	b	2.40494	0.47513	b
SiALDH2B1	1.00247	0.06947	a	0.39478	0.05527	a	1.0485	0.06087	a	2.17159	0.39734	b	3.91918	0.4833	c	11.6398	1.08536	d
SiALDH10A2	1.0154	0.18341	ab	0.86283	0.26841	a	1.66484	0.36356	bc	2.26111	0.38817	c	2.43278	0.71936	c	1.95949	0.5117	c
SiALDH10A1	1.00276	0.07331	a	1.00878	0.11435	a	2.34051	0.33796	b	2.34111	0.64167	b	1.46589	0.14882	a	0.8252	0.48702	a
SiALDH5F1	1.00161	0.05694	ab	0.42562	0.01918	a	1.88413	0.06502	b	3.44372	0.31788	c	3.4443	0.32094	c	13.8082	1.67395	d
SiALDH22A1	1.00796	0.12287	a	1.46215	0.25834	a	4.53566	0.23606	b	4.14196	0.50843	b	4.10455	0.139	b	2.62178	0.43373	c
SiALDH3H1	1.00582	0.11075	a	13.6322	5.61911	b	14.8182	1.65637	b	15.38	2.73522	b	21.5296	4.56975	c	10.3765	0.6567	b
SiALDH3H2	1.00443	0.09336	ab	0.78655	0.01918	a	1.11552	0.34406	b	1.64458	0.15509	c	0.91221	0.18935	ab	0.96754	0.0687	ab
SiALDH3E2	1.0116	0.14965	a	2.003	0.5219	a	4.89913	0.65752	a	3.53969	0.43249	a	13.1938	2.60493	b	41.6387	9.87129	b
SiALDH3E1	1.00759	0.12162	a	2.8477	0.69081	b	6.79827	0.41462	ce	4.7272	0.60857	de	5.57214	1.21528	e	18.1795	1.71152	f
SiALDH11A1	1.00105	0.04608	a	0.32217	0.03503	b	0.15352	0.02599	c	0.20137	0.01952	d	0.22769	0.01389	d	0.29063	0.01027	b
SiALDH7B1	1.00066	0.03598	a	0.98525	0.06152	a	1.97427	0.10381	a	20.6136	2.8621	b	16.1803	5.54369	b	34.329	3.41691	c
SiALDH12A1	1.00476	0.09585	a	0.46585	0.06111	a	2.96296	0.36257	a	24.8964	3.25158	b	38.0937	3.73901	c	25.7644	7.29503	b
SiALDH6B1	1.00034	0.0259	a	0.72817	0.24042	a	6.9505	0.99496	b	12.1478	2.55458	c	6.32234	3.44304	b	16.1814	1.86855	d
SiALDH18B2	1.00946	0.13369	a	0.37699	0.08411	a	3.51305	0.47765	b	10.7901	1.11181	c	5.3607	1.21671	d	8.00733	0.42102	e
SiALDH18B1	1.00755	0.12048	a	1.09825	0.30866	a	10.7232	3.24959	b	34.0921	4.34482	c	30.5397	3.46172	c	81.3919	1.41731	d

## Sheet: PEG-6000 Treatment
PEG-6000 Treatment	Mean-0h	±SD	significant difference	Mean-1h	±SD	significant difference	Mean-6h	±SD	significant difference	Mean-12h	±SD	significant difference	Mean-24h	±SD	significant difference	Mean-48h	±SD	significant difference
SiALDH2C2	1.00609	0.11032	a	1.11216	0.12829	a	3.45467	0.21659	b	2.23051	0.08603	c	3.96882	0.2559	d	2.01415	0.29241	c
SiALDH2C3	1.00532	0.10567	a	2.18471	0.404	b	2.78579	0.43603	c	2.17844	0.3211	b	1.77404	0.394	b	0.66794	0.06528	a
SiALDH2C4	1.00361	0.08475	a	29.0921	2.09435	b	134.209	7.89469	c	0.71593	0.03639	a	0.43403	0.07067	a	1.16044	0.0609	a
SiALDH2C1	1.00527	0.10531	a	0.74897	0.13836	b	1.07484	0.09821	a	0.53588	0.12967	c	0.04052	0.01472	d	0.0754	0.01413	d
SiALDH2B2	1.00777	0.12806	a	0.76559	0.09988	a	2.04243	0.30296	b	1.92135	0.41049	b	4.41922	0.94027	c	4.51399	0.77929	c
SiALDH2B1	1.00195	0.06263	a	1.18122	0.1021	ac	3.78075	0.51877	b	1.55807	0.18134	c	1.46812	0.13552	c	3.03163	0.04203	d
SiALDH10A2	1.00777	0.12806	a	0.65943	0.04827	a	2.48179	0.39044	b	3.04814	0.30164	bd	4.75428	0.65751	c	3.72085	0.49993	d
SiALDH10A1	1.00276	0.07331	a	0.59222	0.05518	b	1.49937	0.06862	c	1.87961	0.05632	d	1.32724	0.13866	c	1.44897	0.26352	c
SiALDH5F1	1.03089	0.02857	a	1.2721	0.11583	a	2.97817	0.589	b	3.93473	0.45436	c	5.27192	0.6928	d	8.65056	0.65909	e
SiALDH22A1	1.00145	0.05376	a	1.90646	0.32027	b	5.42501	0.6206	c	4.22828	0.05094	d	3.97103	0.87523	d	4.03414	0.42738	d
SiALDH3H1	1.00436	0.09328	a	0.44011	0.04962	bd	0.57731	0.14286	b	2.13308	0.16425	c	0.40751	0.04032	d	0.15182	0.04145	e
SiALDH3H2	1.00823	0.12693	a	1.59695	0.28964	b	1.22659	0.06474	a	1.07512	0.13466	a	1.05031	0.20937	a	1.14365	0.10074	a
SiALDH3E2	1.00158	0.05693	a	1.94524	0.28209	b	9.87637	0.88433	c	1.02147	0.23557	a	1.23296	0.22732	ab	1.40106	0.35763	ab
SiALDH3E1	1.01622	0.18617	a	18.645	0.7158	b	14.4409	1.98263	c	18.5103	2.76971	b	0.14809	0.01855	a	0.17134	0.06653	a
SiALDH11A1	1.01376	0.16028	a	0.47892	0.06255	b	0.28364	0.01909	c	0.47059	0.03417	b	0.27018	0.02789	c	0.29902	0.03096	c
SiALDH7B1	1.00197	0.0631	a	0.84554	0.10648	a	4.78042	0.14914	b	5.69309	0.41351	c	5.54799	0.56972	bc	7.6352	0.83424	d
SiALDH12A1	1.01065	0.14267	a	0.96878	0.1909	a	2.98996	0.59915	b	5.27504	0.56975	c	10.2965	2.20108	d	4.28094	0.42364	bc
SiALDH6B1	1.00443	0.09572	a	0.90179	0.19984	a	3.87781	0.24542	b	3.96012	0.42331	b	4.87671	0.54001	c	7.43767	0.41329	d
SiALDH18B2	1.0535	0.31605	a	5.2386	0.56582	b	2.01259	0.40328	a	4.77062	0.73428	b	8.57476	1.58165	c	8.27669	1.65847	c
SiALDH18B1	1.0014	0.05355	a	2.88874	0.35727	a	6.20085	1.47958	b	9.87213	1.87212	c	19.408	2.05316	d	13.5415	2.53569	e

## Sheet: Heat Treatment
Heat Treatment	Mean-0h	±SD	significant difference	Mean-1h	±SD	significant difference	Mean-6h	±SD	significant difference	Mean-12h	±SD	significant difference	Mean-24h	±SD	significant difference	Mean-48h	±SD	significant difference
SiALDH2C2	1.00369	0.08461	a	0.65817	0.1114	b	0.15662	0.02976	ce	0.02953	0.00664	d	0.21249	0.05444	e	0.11082	0.01274	cd
SiALDH2C3	1.00116	0.04825	a	0.67545	0.10199	b	0.22203	0.04515	c	0.16015	0.015	cd	0.10456	0.02408	d	0.17978	0.04149	cd
SiALDH2C4	1.02117	0.19892	a	0.53199	0.04073	b	0.06365	0.01324	c	0.08409	0.01512	c	0.40053	0.06462	d	0.14918	0.01932	e
SiALDH2C1	1.00052	0.03194	a	1.06581	0.06834	a	0.13874	0.0494	b	0.23779	0.03489	c	0.28116	0.0676	c	0.30431	0.04322	c
SiALDH2B2	1.00048	0.03085	a	0.51336	0.02732	b	0.20655	0.0204	c	0.03896	0.00217	d	0.30468	0.03264	e	0.22677	0.02485	c
SiALDH2B1	1.00452	0.09683	a	0.77441	0.11775	b	0.15702	0.01107	c	0.0595	0.01055	d	0.27326	0.05504	e	0.15063	0.01603	cd
SiALDH10A2	1.00233	0.06731	a	0.45431	0.02773	b	0.4378	0.02575	b	0.13317	0.01735	c	0.31228	0.01339	d	0.31913	0.02146	d
SiALDH10A1	1.00905	0.13915	a	0.58374	0.11437	b	0.06627	0.00641	c	0.02985	0.00551	d	0.04578	0.00677	cd	0.04923	0.01304	cd
SiALDH5F1	1.00055	0.03351	a	0.52859	0.01099	b	0.13623	0.00559	c	0.04748	0.000829619	d	0.15136	0.02525	c	0.05816	0.00449	d
SiALDH22A1	1.00519	0.10171	a	0.6767	0.09485	b	0.17383	0.03159	ce	0.0531	0.00931	d	0.12732	0.02512	cde	0.18458	0.02993	e
SiALDH3H1	1.00152	0.05565	a	2.00081	0.30018	b	0.31144	0.05347	c	0.59514	0.16633	d	0.29768	0.09466	c	0.12092	0.05113	c
SiALDH3H2	1.00225	0.06778	a	0.86903	0.08142	b	0.10915	0.005	c	0.04221	0.00103	c	0.51229	0.08712	d	0.34299	0.10104	e
SiALDH3E2	1.01413	0.17496	a	0.9298	0.12157	a	0.35247	0.02363	b	0.18045	0.03849	c	0.3221	0.09795	b	0.27326	0.02757	bc
SiALDH3E1	1.00097	0.04355	a	0.46607	0.07097	b	0.06397	0.00775	c	0.28529	0.05435	d	0.11952	0.03007	c	0.0955	0.00956	c
SiALDH11A1	1.00204	0.063	a	1.6523	0.25454	b	2.30411	0.33571	c	2.55019	0.46715	c	0.59851	0.09975	a	1.0891	0.17363	a
SiALDH7B1	1.00399	0.0913	a	0.40181	0.05111	b	0.12089	0.03088	c	0.02059	0.00303	d	0.13219	0.02734	c	0.05968	0.0395	d
SiALDH12A1	1.00636	0.11592	a	1.39596	0.20837	b	0.53918	0.03586	c	0.1136	0.01825	d	0.41227	0.06382	c	0.21331	0.01989	d
SiALDH6B1	1.00922	0.13919	a	0.63469	0.09208	b	0.35783	0.08053	c	0.07778	0.01989	d	0.63434	0.07428	b	0.30376	0.04473	c
SiALDH18B2	1.00906	0.1387	a	0.66978	0.07082	b	0.59161	0.167	b	0.45467	0.09352	b	0.2128	0.00759	c	0.30148	0.00392	c
SiALDH18B1	1.00927	0.13712	a	1.42265	0.30621	b	0.5625	0.10679	ce	0.15659	0.00928	d	0.72146	0.18886	e	0.38203	0.09035	cd
