# Supplementary material for: Characteristics and Expression Patterns of the Aldehyde Dehydrogenase (ALDH) Gene Superfamily of Foxtail Millet (Setaria italica L.)
Source: PLoS One. 2014 Jul 2;9(7):e101136. doi: 10.1371/journal.pone.0101136 (PMC4079696; doi:10.1371/journal.pone.0101136)
Supplement: Text S1 — The information of 20 SiALDH genes. 20 SiALDH gene CDS and protein sequenced were completely listed. (TXT) [file pone.0101136.s009.txt]

>Si000743m
ATGGTCGGTGACCTTTGCCTCGGCGGCCGTCGCGGCCTAGCTCGCCGGGCGCCGTCACCGCCTGCTGCTTTCCCTCTCCGTGTGTTACGTGTTGTCGCTG
CCTGCGTGGTGGTGGTGACGTTGATGTGTCGCGGCGTGGCCGGCAGCGGCAGCGCCGTGCTCGCGCCCGCCCGCCCGTCCAATCTCCGGTTCCCGGTCAG
CCTCGGGGAGCGAGCGTCCTCCGTCCCTCCACGCTCTCTCCTCTCCTCTCTCGCGGCCACACCCACACCTCTCGCTCTGAACGTCTGCGGCGCCATGGCG
GGCGCGACGAACGGGAGCGGCGGCGGCGGCGGCGGCAAGGGGTTCGAGGTGCCCAGGGTGGAGGTCAGGTTCACCAAACTCTTCATCAACGGCAACTTCG
TCGACGCCGTCTCCGGCAAGACGTTCGAGACCCGGGACCCGCGCACCGGCGAGGTCATCGCCAACATCGCCGAGGGCGACAAGGCCGACGTCGACCTCGC
CGTGAAGGCCGCTCGGGAGGCCTTCGACAATGGGCCCTGGCCCAGGATGACGGGCTATGAGCGGGGCCGGATCCTGCACAAGTTCGCAGACCTGATCGAT
CAGCACGTGGAGGAGCTGGCGATGCTGGACACGGTGGACGCCGGCAAGCTCTTCCTCGTCGGCAAGGTACGGGACATCCCCGGCGCGGCGCACCTGCTGC
GCTACTACGCCGGCGCCGCCGACAAGATCCACGGCGAGACGCTCAAGATGGCGCAGCGGATGCACGGGTACACGCTCAAGGAGCCCGTCGGCGTCGTCGG
CCACATCGTGCCCTGGAACTACCCCACCACCATGTTCTTCTTCAAGGTCAGCCCGGCCCTCGCCGCGGGGTGCGCCGTCGTCGTCAAGCCCGCCGAGCAG
ACGCCGCTCTCCGCGCTCTTCTACGCGCACCTCGCCAAGGAGGCAGGGGTCCCCGACGGCGTCCTCAACGTCGTGACCGGGTTCGGGCCCACCGCCGGTG
CCGCCGTCGCATCGCACATGGACGTCGACAAGCTCAGCTTCACCGGGTCCACGGAGGTCGGTCGCCTCGTCATGAAGGCGGCCGCCGAAAGCAATCTCAA
GTCAGTGTCCCTCGAGCTGGGCGGCAAGTCTCCGATCGTCGTCTTCGATGACGCCGACCTCGACATGGCCGTGAACCTCGTCAACTTTGCTACATACACC
AACAAGGGCGAGATCTGTGTCGCCGGCACGCGCATCTACGTGCAGGAAGGGATCTACGACGCGTTCGTGAAGAAGGCGGCCGAGCTCGCCAAGAAATCGG
TGGTCGGAGACCCGTTCAATCCTCGTGTCAACCAAGGCCCTCAGGTTGACAAGGACCAGTATGAGAAGGTTCTCAAGTACATTGATATCGGGAAGCGGGA
AGGTGCCACGCTGGTCACTGGAGGGAAGCCCTGTGGCGACAAGGGGTACTACATTGAGCCCACCATCTTCACGGACGTCAAGGATGGCATGGCGATCGCA
CAAGATGAAATCTTTGGGCCGGTGATGGCGCTCATGAAATTCAAGACCGTTGAGGAGGTCATTCAGAAAGCGAACAACACTCGGTATGGCCTGGCCGCTG
GCATCGTGACCAAGAACATTGACATCGCAAACACGGTGTCGCGATCGATCCGTGCAGGCGCCATCTGGATCAACTGCTACTTTGCCTTCGACCCCGATGC
GCCATTTGGTGGGTACAAGATGAGCGGGTTCGGAAAGGACATGGGCATGGACGGCCTTGAGAAGTATCTCCAGACGAAGACCGTGGTCACACCCCTATAT
AACACACCCTGGCTCTGATCTCATTCTTTTCCAAGACAATTGAACAGCACAAGGGGGGAAAAGAAGAAACATGTCTTATACAGATAAAAGAAGAGCGTGG
GTTGTTTGTAGCTCTGTACCTGCATGGATTGATGATGTACAATGTAGCATGGACTTGTTCCAGAACAATAAAGACATGTTTGGAACTGTTGGTTGAATTG
GCTGGTGTCTAATCTGTTCAGGGAAAGAATATGTTTCAGGATTTTACTGAC
>Si000898m
ATGCCTATTTATAAGGCGGCCAGCAGCAGGGCCTCCAGCTCCAGCCTCCAGGACGACGACTCTTCTCCCTCGGAGACGACGGCGAGGCGGCAGAGCCACA
CCACCGCACAGGCAGATCGCACAAGGAGCAGCAGAGCACAGAGGCAGCTAGCGTCGTCAATGGCGGGCAACGGCAAGGCGGCGGCGGCGGGCGTGGTGGT
GCCGGAGATCAAGTACACCAAGCTCTTCATCAACGGCGAGTTCGTCGACGCCGTCTCCGGCAAGACGTTCGAGACCCGGGACCCGCGGACCGGCGACGTG
CTGGCCCACGTCGCCGAGGCCGGCAAGGCTGACGTGGACCTCGCCGTCAAGGCCGCCCGGGACGCATTCGAGCATGGCAAGTGGCCCCGCATGTCAGGCT
ATGAGCGTGGCCGGATCATGAACAAGCTGGCGGACCTGGTGGACCAGCACACGGAGGAGCTGGCGGCGCTGGACGGCGCCGACGCCGGGAAGCTCCTCCT
CCTCGGAAAGATCATCGACGTCCCCGGCGCCACGCAGATGCTGCGCTACTACGCCGGCGCCGCCGACAAGATCCACGGCGACGTGCTCCGGGTCTCCGGC
AAGTACCAGGGCTACACGCTCAAGGAGCCCATCGGCGTCGTCGGCGTCATCATCCCCTGGAACTTCCCCACCATGATGTTCTTCCTCAAGGTCAGCCCGG
CCCTCGCCGCCGGCTGCACCGTCGTCGTCAAGCCCGCCGAGCAGACGCCGCTCTCCGCGCTCTACTACGCGCACCTCGCCAAGCTCGCCGGGGTTCCCGA
CGGGGTCATCAACGTCGTACCCGGGTTCGGGCACACCGCCGGCGCCGCCATCACCTCCCACATGGACGTCGACAGCGTGGCTTTCACCGGATCCACGGAG
ATCGGTCGCCTCATCATGGAGTCGGCCGCGAGGAGTAACCTCAAGACGGTGTCGCTGGAGCTCGGCGGCAAGTCGCCGCTCATCGTCTTCGACGACGCCG
ACGTCGACATGGCCGTCAACCTGTCGCGGCTCGCCATCTTCTTCAACAAGGGGGAGGTTTGCGTGGCCGGATCGCGCGTTTATGTGCAGGAAGGGATCTA
CGACGAGTTCGTCAAGAAGGCCGTGGAGGCCGCGCAGAGCTGGAAGGTTGGAGACCCGTTCGATGTCACCACCAACATGGGTCCTCAGGTTGACAAGGAA
CAATTTGAGAAGGTGTTGAAGTACATTGAGCACGGAAAGAGCGAGGGCGCGACTCTGCTCACCGGCGGCAAGCCCGCCGCTGAGAAAGGGTACTACATTG
AGCCCACCATCTTCGTCGATGTCACGGATGACATGAAAATCGCGCAGGAAGAGATCTTCGGGCCCGTCATGTCCCTCATGAAGTTCAAGACGGTCGACGA
GGTGATCGAGAAGGCCAACTGCACCAAGTACGGGCTCGCCGCCGGGATCGTGACCAAGAGCCTGGACATCGCCAACCGGGTGTCGCGGTCGGTGCGCGCG
GGCACCGTGTGGGTCAACTGCTACTTCGCCTTCGACCCGGACGCGCCCTTCGGCGGCTACAAGATGAGCGGCTTCGGCCGGGACCAGGGGCTCGCCGCCA
TGGACAAGTACCTCCAGGTCAAGAGCGTCATCACCGCGCTCCCGGACTCGCCGTGGTACTGATCGGCTGCCACTACCGGCCGGCACCGATCGACCAGTCC
ATGTCTTCTTTGTGCAGTGTACAAGCGTGCTCACAGCTCAGCTGCTGCTTGCGTTCTCGTCTCGGTTGTGACTGATGTATTGGATAATTATTTGTCCTGC
TCCCCATCTTTTCTGTACGCAGCTGCGAACATGAACGAATGTTGCCACATTTATGTTAGCAACACTTGAGGTTTTCGTTCTGTGATATATGTAGTTTAGT
AGTTATATAATATAGTTACTAGAGCAAA
>Si006183m
CCCAAATCCAAGAGGGAGGCAAAGGGGAGGCAGCCGGCAGCCATTACTCCTCCAGTCCTCACTCCCACCCGCCACCACCACCGCAGCAGCTGCTGCTGGG
GACGCCTGCAAGTACAGGAGGATATCCGCTTCCATTACTGAGCGGCGGCGGCGGGTCAGCAGCAGCAGGAGCCAGCAGAGGGTTCGATTCCGGGGGCGCA
ATAAATTCCCCACGCACCCATGGCACGGAGGGCCGCCTCCTCGCTCGTCTCCCGCTGCCTCCTCGCCAACAGGGCCGCGGCCTCTGCCGGCGCCGCGCCC
GCTGTCCCCTCCGCGCTCCGCAGGCCAGTTGGGACGCGCGGGCTGTTGCCAGGGGTCCTTCAGAGGTTCAGCACGGCAGCTGTAGCAGAGGAGCCCATCT
CGCCCCCAGTCCAAGTGAACTACACAAAGCTCCTCATCAATGGCAACTTCGTTGATTCCGCATCCGGCAAGACCTTCCCAACTCTGGACCCTCGTACGGG
GGAGGTGATTGCTCATGTGGCTGAAGGTGACGCAGAGGACGTTAACCGTGCTGTTGCTGCAGCCCGCAAGGCTTTTGATGTGGGGCCATGGCCAAAGATG
ACAGCATATGAGAGGTCCCGTATCCTGCTGCGATTTGCTGATTTGATCGAGAAGCACAATGACGAGCTTGCTGCTTTGGAGACATGGGACAATGGGAAGC
CATACGAGCAAGCTGCCCACATTGAAGTACCGATGGTGGCCCGTCTTATGCGTTACTATGCTGGTTGGGCTGATAAGATCCACGGGCTTGTTGTTCCGGC
TGACGGTCCACACCATGTACAGGTCTTGCACGAGCCAATTGGTGTTGCAGGTCAGATCATCCCATGGAACTTCCCACTTCTGATGTTTGCCTGGAAAGTT
GGCCCTGCTTTGGCATGTGGGAACACTCTTGTACTCAAGACTGCTGAACAAACTCCTCTATCGGCTTTGTATATCTCCAAGTTGTTGCATGAGGCTGGAC
TTCCTGAGGGTGTCGTGAATGTCGTCTCTGGTTTTGGTCCTACTGCTGGTGCTGCTCTTGCTAGTCACATGGATGTTGATAAGCTTGCATTCACTGGATC
TACCGACACCGGAAAAATTGTTCTTGAGTTAGCCGCAAGGAGCAACCTTAAGCCAGTGACACTGGAGTTAGGAGGCAAATCTCCTTTTGTCATCATGGAC
GATGCTGATGTTGACCACGCTGTTGAGCTTGCTCACTTTGCCCTGTTCTTTAACCAGGGACAATGCTGCTGTGCTGGATCTCGCACGTTTGTACATGAAC
GTATTTATGATGAGTTCGTGGAGAAGTCCAAAGCTCGTGCATTGAAGCGCGTCGTTGGCGATCCATTCAGGAAAGGTGTAGAACAGGGCCCTCAGATTGA
TGATGAGCAATTTAACAAGATCTTGCGCTACATTAGATCTGGTGTTGACAGTGGAGCTACCCTTGTCACTGGTGGTGATAGGTTGGGTGACAAAGGTTTC
TACATCCAACCAACGATTTTCTCAGATGTGCAGGATGGCATGAAGATTGCTCAAGAAGAGATATTTGGGCCTGTCCAATCGATCCTCAAGTTCAAAGATC
TGAATGAGGTTATCGAGAGGGCAAATGCAAGCCAATACGGATTGGCCGCTGGTGTGTTCACCAAGAGCTTGGACACGGCCAACACCCTGACACGGGCACT
CAGGGTCGGTACCGTCTGGGTGAACTGCTTCGACGTCTTCGACGCCGGGATCCCCTTCGGTGGGTACAAGCAGAGTGGCATCGGGAGGGAGAAGGGCGTC
GACAGCCTGAAGAACTACCTGCAAGTGAAGGCCGTTGTCACCCCTATCAAGAATGCCGCCTGGTTGTAGGTGTTGCATGTGTGTGACCCTACTGACATGG
ACTGGGAAGTCCATTTCCTCTCTACATCCCGAACAATGTGAAGATGGCGATAGTCGGATCGATGACGATGAAGAAGGTGAAGAACAACCCTAATAAGATT
TGCCCTAATAAGCCCTTCTGGTTGGTGCCTATCTTGTGTAATTGGTTCCTCTCTTTTGCTTTTGAGACACAAGACTGTTATATTGTAGCAACGGATTTGT
GTTCATTATGAAAAAGAAGTTGGATAATATTTGCGATGGACATGGAAGTAGTTGGACAGCGTCGAATCCAATTAAAACG
>Si006255m
GAGCAAGCGCATAGGGAGAAGCAGAGAGCGCGCGGCGCGGCGGCGATGGGGAGCGAGGGGAATGGCGGCGTTACGGACCGGCCGGCGGCGGAGGAGAAGA
ATGTCGGGGCGCCGCCGTTCGAGATGCCGGAGATCAGGTTCACCAAGCTCTTCATCAACGGCTGCTTCGTCGACGCCGGCTCAGGCCGGACATTTGAGAC
CAGGGATCCGCGCACAGGGGACGTCATTGCGAGCGTCGCCGAAGGTGACAAGGAGGACGTCGACCTGGCAGTGAAGGCGGCAAGGGACGCCTTCGATCAC
GGCGAATGGCCACGCATGTCCGGATCCGAACGCGGACGGATCATGATGAGGTTCGCCGACCTGGTGGAGCAGCACGCGGGCGAGCTGGCGGCGCTGGAGA
GCCTGGACGCCGGCAAGCACCCGGCAGTCACCATGGCGGTGGACATCGGCAACGCCGCCGGCAGCCTGCGATACTTCGCCGGCGCGGCCGACAAGATCCA
CGGCGAGACGCTCAAGATGCGGGGCCAGTTCCAGGGGTACACCCTGCGTGAGCCGCTCGGCGTCGCCGGGCTCATCATCCCCTGGAACTTCCCGACCACC
ATGTTCGGCATCAAGGTGGCCCCGGCGCTGGCCGCCGGCTGCACCGTCGTCGTCAAGCCCGCCGAACAGACGCCGCTTAGCGCCCTGTACCTCGCCGACC
TAGCAAAACAGGCAGGAATCCCGGACGGGGTGATCAATGTCGTGCCAGGCTTCGGTCCAACAGCAGGAGCTGCGATAGCGTCCCACATGAACGTTGACAT
TGTCAGTTTCACTGGATCCACGGAGGTGGGGCGCCTCATAATGGAGGCCTCGGCGAAGAGCAACCTGAAACCCGTGTCCCTGGAGCTCGGCGGCAAGTCC
CCGCTCATCATCTTCGACGACGCCGACCTCGACATGGCCGTCGAGCTCGCCATCAGTGCAAACTTCTTCAACAAGGGAGAAGCCTGCGTTGCCGCGAGCC
GCGTCTACGTGCAGGACAGCATCTACGACCGCTTCGAGAAGAAACTGGCGGAGAGGATGAAGAGCTGGGTCGTGGGAGACCCTCTGAATGACCCTCGTGT
CGACCAGGGACCTCAGGTGGACAAGGCTCAGTATGAGAGGGTGCTCAGCTTCATTGACCGTGGCAAGAGAGAAGGGGCCACTCTTCTGACAGGAGGAAAA
CCCTGTGGCAAGAAAGGGTACTACATCGAGCCCACAATTTTCACCAACGTCAAGGAGGACATGGTCATAGCAAAGGAGGAGATCTTCGGACCCGTCATGT
GCCTAATGAAGTTCAAGACGGTGGAGGAGGCGATCGCGAGGGCGAACGGGACGACGTACGGGCTGGGCGCCGGGGTGGTGACGCGGGACCTGGACGTGGC
GAACCGGGTGGTGCGGTCGGTGCGCGCGGGGTTGGTGTGGGTGAACTGCTACTTCGCCGTCAGCAGCGACTGCCCCTTCGGGGGCCGCAAGATGAGCGGG
TTCGGCAAGGACGAGGGCATGCACGCGCTCGACAAGTTCCTCGCCGTCAAGTCCGTCGTCACCCCGCTCCGCGACTCGCCCTGGCTGTGATGTGCGAATG
TGATCGATCAGGCCTCTGCCCCATGGTGTGCCTCGCGTCGTGCTGTGTTGTGTTGTAACAAAATGATAATAACTTGCGTGATGCACTGCCGGAGGAATCC
GGCTTTTAGTACCGGTCC
>Si009902m
GTGGTGCGGCGCGGCGTTATACCCCACCCCTCCCTGACCCGCTCGTGCTCCTCGCTCGCCGTTCGACCACCAAACACTTGCCGCAGTCCAGCCAGAGCCA
AGGCAATCTAGTGGCGGCGGCGGCAGCAGCAGCAGCAGGGCGCTCCTCGGCTCCGCTCCATCGCGTCGCCATGGCCGCGCCGCCGCTGGTCCCGCGCCGC
GGCCTCTTCGTCGGCGGGGGATGGAGGGAGCCGTCCCTCGGGCGCCGCCTCCCCGTCGTCAACCCGGCCACCGAGGCCACCATCGGCGACATCCCGGCGG
CCACGGCAGAGGACGTGGAGATCGCGGTCGCGGCGGCGAGGGATGCGTTCTCGCGCGACGGCGGGAGGCACTGGTCGCGCTCCCCCGGGGCCGTGCGGGC
CAAGTTCCTCAGGGCGATCGCCGCCAAGATTAAAGATAGGAAATCTGATCTGGCTTTGCTTGAGACACTTGATTCCGGGAAGCCTCTGGATGAAACAGTT
GCAGATATGGATGATGTTGCTGCATGCTTTGAGTACTATGCTGATCTGGCAGAAGCTTTAGACGGGAAACAACATTCACCAATCCCTCTACCTATGGAAA
ATTTCAAGTCCTATATACTCAAAGAACCCATTGGGGTTGTTGGACTGATCACTCCTTGGAACTATCCTCTGTTGATGGCTACTTGGAAGGTTGCACCTTC
CTTGGCTGCTGGGTGTACAGCTGTGTTAAAGCCATCAGAGTTGGCTTCTCTGACTTGCTTAGAGCTTGGTGCAATATGCATAGAAGTAGGCCTACCTCCA
GGTGTGTTGAACATAATTACTGGTCTGGGCTCTGAAGCTGGTGCTCCATTATCTTCACATCCCCATGTCGATAAGGTTGCTTTTACTGGAAGTACAGAGA
CTGGTAAGAAGATAATGACTGCTGCTGCCCAAATGGTTAAGCCTGTTTCGTTAGAACTTGGAGGCAAAAGTCCACTTATTGTCTTCGATGACGTTGACAT
TGACAAAGCTGTTGAATGGGCCATGTTTGGGATCTTTGCGAATGCTGGTCAAGTCTGCAGTGCTACTTCTCGTCTACTTCTGCACGAGAAAATAGCAAAG
CAGTTCTTGGATAGATTGGTCGCATGGGCAAAGAATATCAAAATCTCCGACCCACTGGAGGTAGGCTGCAGGCTGGGGTCTGTTGTCAGTGAAGGGCAGT
ATGAAAAGATAAAGAAGTTCATCTCAACTGCAAGAAGCGAAGGTGCCACAATTTTGTATGGCGGTGCCCGACCACAGCACCTCAGAAAAGGGTTCTTTAT
CGAACCTACAATTATAACAGATGTTAGTACATCAATGCAAATTTGGCGAGAGGAAGTCTTCGGACCAGTCATCTGCATCAAAGAGTTCAGGACAGAGAGT
GAAGCTGTGGAACTCGCAAATGATACTCACTATGGTTTAGCTGGTGCAGTGATCTCTAATGATGAAGAGAGGTGTGAGCGCATTTCAAAGGCTCTTCATT
CTGGTATTGTTTGGATAAATTGCTCGCAACCAACCTTAGTCCAAGCTCCATGGGGAGGGAACAAGCGGAGCGGTTTTGGTCGTGAGCTCGGAGAATGGGG
CCTTGAGAACTACCTGACCGTGAAGCAAGTCACCAAGTACTGCTCGGATGAGCCATGGGGATGGTACCAGCCTCCATCGAAGCTGTAAACGGATTCATGC
CAGGAAAAATGAGCGCATCACACTGAAGACACAACATCAATCCTGCGCATGGACAGAAACTTGTGAACAGTACAGTGCTCTTCCAATAAAAGCCCTTAAA
GCAAAGCGGCTTGTACTGCTGCTAACGAATTCAGGACAGAGTGTACCTTATCATGGGCTGTCTAGTCTGCACTCTTTATCATTCGCCATTTCACACTGGT
GCGCAGTTGCTCTAGACAAGATCGGAGTGAAAAGATAATTGGATAATCTTGAGACTTAACGATATTTAACGCAACCTCTTTTCCCTTTTTTTAACAAGAA
AGCGA
>Si009981m
ATGGAGGCGGTGACGGTGGCGGCGCAGGCGAGGGAGCGGCTCCGGGCGAGCTTCGCGTCGGGGAGGACGCGGCCGGCGGCGTGGCGGGCGGCGCAGCTGC
GCGGGCTGCTGCGGATGGCGGTGGAGATGGAGGCAGAGATCTGCGCCGCGCTCCGCGCCGACCTCGCCAAGCCTCGCACCGAGTCCTACGTCCACGAGAT
ATCGCTGGTCACCTCGTCCTGCAAGTTTGCACTCAAGAATCTACAGAAATGGATGAAACCCAAGAAGGTCCCCGCCGGCTTGCTCACGTTCCCGTCGACA
GCAAGGGTCACCGCGGAGCCGCTCGGCGTCGTGCTTGTCATCTCGGCCTGGAACTACCCTTTCCTGCTGGCAATTGACCCGGTCATCGGTGCGATCGCCG
CCGGCAACGCCGTGGTGCTGAAGCCGTCGGAGATTGCGCCGGCCACCTCTTCGCTGCTGGCCGACCTGCTGCCACAGTACGTGGACAGCTCATGCATCAA
GGTCGTCGAGGGTGGCGTCGCAGAGACCACCGCGCTGCTGGAACAGAAGTGGGATAAGATCTTCTACACAGGTAACAGCAAGGTAGGGCTCATCGTGATG
TCCTTTGCGGCGAAGCATCTGACACCGGTGGTCTTGGAGCTCGGTGGAAAATGCCCTGTAGTTGTCGATTCCAACGTCGATCTCCATGTTACTGCTAAGA
GGATCGCTGCCGGCAAGTGGGGTTGCAACAATGGCCAAGCTTGCATCTCACCGGATTACATCATAACCACAAAGTCATTTGCACCTAAGCTGCTGGATTC
CTTGAGCAAAGTCTTGGAGAAGTTCTACGGTAAGGACCCGCTGCGGTCAGCGGATTTGTCGCGCATCGTGAACTCCAACCATTTCAATAGATTGAAGGCG
CTCATGGACGAGGAGATGGTCTACGACAAGATCGTCTTCGGTGGCCAGAGTGATGAACAGCAGCTCAAGATCGCCCCAACATTGTTGCTGGATCCTCCAC
TTGATTCGGCGATCATGAAGGAGGAAGTTTTCGGGCCCTTGCTTCCCATAATCACGGTTGACAAGATCCATGAGAGCTTTGCTCTGATCAACTCCATGAG
CAAGCCACTGGCAGCCTACCTCTTCAGCAAGGACAGCAAGCTCAAGCACCAGTTTGAGAGAAACGTTTCTGCAGGAGGGATGGTATTCAACGACACCAGC
ATCCACCTCACAAATCAGCACCTGCCGTTCGGAGGAGTTGGGGAGAGCGGCGTGGGCTCCTACCATGGCACCTTCAGCTTTGACGCCTTCGCCCACAAGA
AGGCCGTCCTGGACCGAAGCTTCCTCGGCGAGGCGAAGGCCAGGTACCCACCATACACGCCGGGGAAGCTGAAGATCCTCAAGGGTGTGCTGAAGGGGAA
CCCACTGGCCATGGTTCAGGCTGCTGTAGGGTGTACAGGAGGAGCATGAATGAGTTCATCTCTTCAG
>Si009984m
CCCAGTGTTCCGTGTGCGCCACCACCGGTCGAGCTCTATCTTTGGAGTGAGCTCGTCGAGCCGAGCAGCCGCTGGAGGGGAGGGCATGGGCACCGAGGCC
GGGGCGCGGCTGGGCGAGACGGTGCGCGAGCTGCGGGAGGCCTACGAGGGCGGCAGGACCCGGAGCCTGGCGTGGCGGCAGTCCCAGCTCCGTGGCCTCC
TCCGGCTGCTCAAGGAGAAGGAGGTGGAGGCGTTCCAGGCGCTCCACAAGGACCTCGGCAAGCACCACGCCGAGGCGTACAGGGACGAGGTCGGGCTGCT
CAACAAGTCCGCCAACGGCGCGCTGCAGCAGCTCGGCAAATGGACGGCTCCGGAGAGGGTGTGGGTGCCGCTAGTCGCGTGGCCGGCGACCGCGCAGCTG
GTGCCGGAGCCGCTCGGGGTCGTCCTCATCTTCTCCTGCTGGAACGTCCCATTGGGCCTGTCGCTGGAGCCGCTGATCGGGGCCATCGCGGCCGGGAACG
CCGTGGCGCTGAAGCCGTCGGAGCTCTCGCCGTGCACCGCCAAGTTCCTCGCCGATAACATCGGCAGGTACGTGGACCCCTCGGCGGTGAAGGTCGTCCA
GGGTGGCCCCGAGGTCGGGGAGCAGCTCATGGAGCACCGCTGGGACAAGGTCCTCTTCACCGGGAGCCCGCGCATCGCGCGCTCCGTGATGGCGGCGGCA
TCGAGGCACCTGACGCCCGTGGCGCTGGAGCTGGGTGGCAAGTGCCCCTGCATCTTCGACGCGATGCCCGGCGGGCGGGACCTGCAGGTCTCGGTGAACC
GCATCATCGGCGGCAAGTGGTCGTCCTGCGCCGGCCAGGCCTGCATCGCCATCGACTACGTGCTCGTCGAGGAGCGCTTCGCGCCCGTCCTGATCAAGAT
GCTCAAGTCGACGCTCAAGAGGTTTTTCCAGGAGGCGGACCACATGGCGCGGATCGTCAACGAGCGCAACTTCGAGAGGCTGAGCAGCCTTCTCAAGGAC
AGGGCCGTGGCGCCGTCCATCCTGCACGGCGGCTCCATGGACGCCAAGAACTTGTACATTGAGCCCACGATACTGCTGAACCCACCGCTGGACTCCGCAA
TCATGACCGAGGAGATATTCGGCCCCCTGCTCCCCATCATCACGGTGAAGAAGATCGAGGACAGCATCGCGTTCGTGAAGGCAAGGCCGAAGCCGCTCGC
CATCTACGCCTTCACCCGGGACGCGGCGCTGCGGCGCCGGATCGTGGACGAGACGTCGTCCGGGACCGTCACCTTCAACGACGCCGTGGTGCAGTACGCG
ATCGACGGGTTGCCCTTCGGCGGCGTGGGGCAGAGCGGGTTCGGGCAGTACCACGGCAAGTACTCGTTCGAGATGTTCAGCCACAAGAAGGCGATCATGA
AGCGGGGCTACCTCATCGAGCTCGCGCTCAGGTACCCGCCGTGGGACGAGAGGAAGGTCACCCTCATGCGCCACCTCTACCGCTTCAACTACTTCGCCTT
CGTGCTCTCCTTCCTCGGCCTCAGGAGATGAGCTCGATTCCATTATCAGCCCGATAAATTGAACAGGGATTGGAGCCAATAAACTGATGGTGAATGAAGG
AATATAAGCGAATAAAGAATAGTAGTATGCAGTAATTATGTTATTGTGAGAGCAAAGTAGCATATGTGCTGCCTGCACCCGATCTGGGATTTCCTTCTAG
TGAGACAAACCGTAAAAATACTAATTTGCAATAATGTTTAGCAGCGCATTAGTCGGATACGATCC
>Si013592m
CAGAAGCAGGCCAGCACCAGCAGTGTGCCGATCCCACCAACCCAAACCACTCCCCACCTCACGCTCACGCACGACCCGCGCGCGCGCGCACTCCAGCAGG
CAGTAGCTCCCCCTCACCGATGGCCGCGCCGGCGACGGTCCCGCTGCGGCAGCTCTTCGTCGACGGGGAGTGGCGCGCGCCCGCGCAGGGCCGGCGCCTC
CCCGTCATCAACCCCGCAACCGAGGCCCAGATCGGTGAGATCCCGGCGGGCACGGCGGAGGACGTGGAGGCCGCTGTGGCCGCCGCGCGGGCGGCGCTCA
GGAGGAACCGCGGCCGCGACTGGGCGCGCGCGCCGGGGGCCGTCCGGGCCAAGTACCTCCGCGCCATCGCCGCCAAGATAATCGAGAGGAAACCTGAGCT
GGCTAAGCTAGAGGCGCTTGATTGTGGGAAGCCTTATGACGAAGCAGCATGGGACATGGATGATGTTGCTGGCTGCTTTGAGTACTTCGCGGATCAGGCG
GAAGCCTTGGACAAAAGGCAAAATTCACCAGTTACCCTTCCGATGGAAACTTTTAAATGCCATCTTCGGAGAGAGCCTATCGGAGTTGTTGGGCTTATCA
CTCCTTGGAACTATCCGCTCCTGATGGCTACATGGAAGGTAGCTCCTGCTCTGGCTGCTGGTTGTACAGCTGTGTTGAAGCCATCTGAACTGTCATCTGT
GACTTGCTTAGAGCTTGGTGATGTCTGTAAAGAAGTCGGTCTTCCTTCTGGTGTCTTGAACATTGTGACTGGTTTAGGTCCTGATGCTGGTGCTCCTTTG
GCAGCGCACCCAGATGTTGACAAGGTCTCTTTTACTGGGAGTTTTGAAACTGGTAAGAAGATTATGGCAGCTGCAGCTCCTATGGTCAAGCCTGTTACAC
TGGAACTTGGTGGAAAAAGTCCTATAGTAGTATTTGATGATGTTGACATTGAAAAAGCTGTTGAATGGACTCTGTTTGGGTGCTTTTGGACTAATGGTCA
GATTTGCAGTGCAACATCTCGTCTTCTTGTCCATACAAAAATTGCCAAAGAGTTTAAGGAGAGGATGGTTGCATGGTCCAAAAATATTAAAGTTTCAGAT
CCACTTGAAGACGGTTGCAGGCTTGGACCAGTTGTTAGCGAAGGACAGTATGAGAAGATTAAGAAGTTCATATCAAATGCTAAAAGCGAAGGTGCTACTA
TTCTGACTGGGGGTGTTAGACCGGCGCATCTTGAGAAGGGGTACTATCTTGAACCCACAATTATTACTGATGTAAGCACATCAATGGAAATTTGGAGGGA
GGAAGTCTTTGGTCCAGTCCTGTGCGTTTATGAATTTAGCACTGAAGATGAAGCCATCGAACTGTCCAACGATACACATTATGGCTTGGCTGGTGCTGTA
ATTTCCAACGATCGCGAACGATGCCAGAGATTAGCTGAGGAGATCGACGCTGGATGTATCTGGGTAAACTGCTCGCAACCCTGCTTTTTCCATGCCCCAT
GGGGCGGGAACAAGCGCAGTGGCTTCGGACGCGAGCTCGGAGAAGGGGGCATCGATAACTACCTGAACATCAAGCAGGTCACGGAGTACCTCTCTGATGA
GCCGTGGGGATGGTACCCGGCCCCCGCCAAGATGTAAAGCTGGCACTGATAACTTTTGTCTGTCCCATTGGAAATCCGGAATAAACGATGCTATGCGACG
AATGAACCCGTGTAACAAATGGAACATATGACACTGTGAAGTGTTGCATCTGAGGAATAAAATTAGATGCCCGAGTTCAGTTTTACTGTACGCTTGCACT
TGCGACGTTATGTGTGCATACTGCATAGGTTATTGTTATGTGAGCGTTGGATTTTTTATTTTATTTTATTGCGAAATGTGAGACGTTGAATTCGTCGTCG
CA
>Si013613m
CCCATCACGCCCCCAACCACTACTCCCTCCCCTCCGGAGCTCTCACCGCCACTACCACCACAAGCAGCAGCTAGCCGAACCGGTGTGCTTGTCCCTGGTC
CCTTGCGGCTTCCGCCACACGTCCTCCTGCTCGCTCGCTCGGTGTTGGTAGGCGGGCGCGGCGGCCATGGCGCTGGCGGGGACGGGGGTGTTCGCGGAGA
TCCTCGACGGGGAGGTGTACAAGTACTACGCCGACGGGGAGTGGCACGTCTCCGGCTCCGGCAAGTCCGTCGCCATCGTCAACCCCACCACCCGCAAGAC
GCAGTACAAGGTGCAAGCATGCACCCAGGAGGAGGTGAACAAGGTGATGGACGCGGCCAAGGTCGCGCAGAAGGCGTGGGCCCGGACGCCGCTGTGGAAG
CGTGCCGAGCTCCTGCACAAGGCCGCCGCGATCCTCAAGGAGCACAAGGCACCGATCGCCGAGTGCCTTGTCAAGGAGATCGCCAAGCCGGCCAAGGATG
CTGTTTCTGAGGTGGTGCGGTCTGGGGATTTGGTGTCCTACACAGCTGAGGAGGGTGTTCGCGTACTGGGGGAGGGCAAGCTGCTGGTTTCTGATAGCTT
CCCCGGTAATGAGCGGAACAAGTACTGTCTGAGTTCCAAGATACCCCTTGGAGTAGTTTTGGCAATCCCGCCATTCAACTATCCTGTCAACCTAGCAGTT
TCTAAGATTGGCCCAGCACTAATAGCTGGCAATTCTCTTGTGCTCAAGCCTCCAACTCAGGGTGCAGTGGCTGCACTTCATATGGTACACTGCTTCCACC
TGGCTGGTTTCCCGAAAGGCTTGATTAGTTGTGTGACTGGGAAGGGTTCTGAAATAGGTGATTTTCTTACAATGCATCCTGGAGTCAACTGCATAAGTTT
TACTGGAGGTGATACTGGTATAGCCATTTCAAAGAAGGCTGGAATGGTCCCTCTTCAGATGGAGCTTGGAGGGAAAGATGCTTGCATTGTGCTAGAGGAT
GCAGATCTCGATTTAGTTGCTGCAAATATAGTAAAGGGTGGCTTCTCATACAGTGGCCAGAGGTGCACTGCTGTGAAAGTAGTGCTGATCATGGAATCAA
TAGCCGATGCCGTGGTACAGAAGGTTAACGCCAAGTTGGCAAAACTGAAAGTTGGGCCACCTGAGGACGACTCTGATATCACCCCAGTTGTAACAGAATC
CTCAGCCAACTTCATTGAGGGTCTGGTGATGGATGCAAAGGAGAAAGGAGCAACTTTCTGTCAGGAGTACAGGAGAGAGGGCAACCTCATCTGGCCGTTG
CTGCTGGATCATGTCCGTCCTGACATGAGGATCGCATGGGAAGAGCCTTTCGGCCCCGTGTTGCCTGTAATCAGGATCAACTCAGTTGAGGAGGGCATCC
ACCATTGCAACGCCAGCAACTTTGGTCTGCAGGGATGTGTTTTCACAAGAGACATCAACAAGGCAATCCTCATCAGTGATGCAATGGAGACTGGAACCGT
TCAGATCAACTCTGCACCTGCTCGTGGACCTGACCATTTCCCCTTCCAGGGTCTGAAGGACAGTGGCATTGGATCCCAGGGGATAACTAACAGCATTAAC
ATGATGACCAAGGTGAAGAGCACTGTCATAAACCTGCCATCACCATCCTACACCATGGGCTGAGCTGTTCATGTAGAGGGAATGAGTTGCATCTTTTATA
GCCGCAAGAGCACCATGTAGAGAATTCAAATGTTCCATAGCCACGTGAAATTCGTATGCTATTTACACTTCGGTTCTGCCTGTACCAGATCTTCTGCATG
AAGAATAAAGTGCGTTAAAAGTAATTTGTCTTGATGCTTTTTGCC
>Si016807m
TGCATTTCCAAGCTGCAATTCAATAGTTCCATGCCATGAGTTTTCATGCTCCCCTAAGCCTTCTTTCAGAGATCCAAGGCCTATCATGCATTCATTCGTC
AACGAATTAAAAAAAAGAGAGCATGTATTGCACTAACCAAACGCGGAGAAATTGTAACATCAGAATCGTTGGTTGTGGTCGTAGCTTCCAGCAAATTGTC
ATTCATGTTCTAGTTGAAGACACGACTCCATTGAACCGCTCTCTGTTGCCAGGGGCTCTTCTTCACAGGTTCAGCACTGCACCGGCAGCCGCCGCCAGCC
CCACCACCGAGGAACCAATCCAGCCCGCGGTGGAGATCAAGCACACCCAGCTCCTCATCAATGGCAACTTCGTCGACGCCGCTTCTGGGAAGACGTTCCC
GACGCTGGACCCCCGCACCGGCGAGGTCATCGCGCGCGTCGCCGAGGGCGACAGCGAGGACATCGACCGCGCCGTCGCCGCCGCCCGCAAGGCCTTCGAC
GAGGGCCCCTGGCCGCGGATGACCGCCTACGAGCGGTGCCGGGTGCTGCTGCGCTTCGCGGACCTGATCGAGCGGCACGCCGACGAGATCGCGGCGCTGG
AGACGTGGGACAACGGGAAGACGCTGGCGCAGTCGGCGGGCGCCGAGGTGCCGATGCTGGCGCGGTGCATGCGCTACTACGCGGGGTGGGCGGACAAGAT
CCACGGCCTGGTGGTGCCGGCCGACGGCGCGCACCACGTGCAGGTGCTGCACGAGCCCGTCGGCGTCGCCGGCCAGATCATCCCTTGGAACTTCCCGTTG
CTCATGTTCGCCTGGAAGGTCGGCCCGGCGCTCGCCTGCGGCAACGCCGTCGTCCTCAAGACCGCCGAGCAGACGCCGCTCTCCGCCCTCTACGTCGCCA
GCCTCCTACACGAGGCTGGACTCCCCGACGGTGTCCTGAACGTGGTCTCCGGCTTCGGCCCGACCGCCGGCGCCGCGCTGTGTAGCCACATGGGTGTTGA
CAAGCTTGCGTTCACCGGGTCGACGGGCACGGGGCAGATCGTCCTCGAACTGGCGGCGAGGAGCAACCTGAAGCCGGTGACCCTGGAGCTCGGTGGCAAG
TCCCCTTTCATCGTCATGGACGACGCCGACGTCGACCAGGCCGTCGAGCTCGCGCACCACGCCGTCTTCTTCAACCAGGGCCAATGCTGCTGCGCGGGGT
CGCGGACGTTCGTGCACGAGCGCGTGTACGACGAGTTCGTGGAGAAGTCCAAGGCCCGCGCCCAGAAGCGCGTCGTCGGCGACCCCTTCAGGAATGGCGT
CGAGCAGGGGCCTCAGATCGACGAGGAGCAATTCAAGAAAATCCTGCGGTACGTCCAGTCCGGCGTCGACAGCGGCGCCACCCTCGTCGCCGGCGGCGAC
AGGGCGGGCAGCCGGGGCTTCTACATCCAGCCGACCGTGTTCGCCGACGCCAAGGACGAAATGAAGATCGCTCGGGAGGAGATATTCGGGCCGGTCCAGA
CCATCCTCAAGTTCAGCGGCGTGGAGGAGGTGATTCGGCGCGCGAACGCGACGCAGTACGGGCTGGCGGCGGGGGTGTTCACGAGGAGCCTGGACGCGGC
GAACACGCTGTCCCGGGCGCTGCGGGCGGGCACCGTGTGGGTGAACTGCTACGACGTGTTCGACGCGGGCATCCCGTTCGGCGGCTACAAGATGAGCGGC
GTCGGCAGGGAGAAGGGCGTCTACGCCCTCCGGAACTACCTCCAGACCAAGGCCGTCGTCACGCCCATCAGGAACGCCGCCTGGCTGTAAATCTCGGCGC
AGCGTCGGCGGTCTGGTTGATGTACTATCTCTGAAAGATTAACGTGGACGACGGGCCTGTAGTCTGAAATCACCGCATTGCCTGCGCTCTTCGTTTACCA
AGGCCGATTTCCTTCGAGGCTTCAAGCCCAGAAGGCCTTGTGGGAGTGATGAGAGGAGTGTGGCAGTGAAACTTTTACTCTTTATACAATGGCCCATCCA
ATGCAAATCTATCCAAACGAGCTCACATTTTCTTCCGAGAATAAAATGCGTTCACATTCAGAAAACC
>Si016884m
CGCCCCACTTCCTCGGGTTCCAATTTCCAAATGGCGATGGCGATAGGGATGATGACGATGCGACGCGCGGCGGCGCTCGGCGCCCGCCACATCCTGGCGG
CATCCTCCTCCTCCCGCGTCGTACCCCTCCGCCACATGAGCGCGGACGCGGGTGCTGCGATGGAGAAGATCCGGGCGGCGGGGCTGCTCAGGACGCAGGG
GCTCATCGCCGGGCAGTGGGTCGACGCATACGACGGCAAGACCATCGAGGTGCAAAACCCAGCCACTGGTGAGGTCCTTGCAAGTGTGTCCTGTATGGGC
AGCAGAGAAACATCCGATGCTATAGCTTCTGCTCATAGTACATTCTATTCTTGGAGTAAACTCACTGCAAATGAGAGGAGCAAGGCACTGAGAAAATGGT
ATGATCTAATTATTGCACACAAGGAAGAGCTTGCACTTCTCATGACACTGGAGCAGGGGAAACCCATGAAAGAAGCCCTTGGTGAGGTCAATTATGGCGC
AAGTTTCATAGAATATTTCGCTGAGGAAGCAAAGCGTATATACGGTGACATCATTCCCCCAACTCTGTCAGACCGCAGACTGTTGGTTCTGAAGCAGCCT
GTTGGGGTAGTTGGAGCTATCACACCATGGAATTTTCCATTAGCAATGATAACCCGAAAGGTTGGGCCAGCTTTGGCATGTGGCTGCACTGTTGTTGTCA
AGCCATCGGAGTTCACACCTCTGACAGCATTAGCTGCAGCAGACCTTGCTCTTCAAGCTGGAATACCAGCGGGTGCACTAAATGTTGTGATGGGTAATGC
TCCTGAGATAGGTGATGCATTACTGCAGAGTACACAGGTCAGGAAGATTACGTTCACTGGATCAACAGCTGTTGGCAAAAAACTGATGGCAGGATCTGCA
GATACTGTGAAAAAGGTCTCTTTGGAACTTGGTGGGAATGCACCTTGCATTGTTTTCGATGATGCAGACATCGATGTTGCTGTTAAAGGCAGTCTTGCTG
CCAAGTTCCGTAACAGTGGACAGACATGTGTTTGTGCAAACAGGATATTGGTGCAAGAAGGTATCTATGAAAAATTTGCAAGCGCATTCATCAAGGCTGT
TCAGAGTCTGCAGGTCGGTAATGGGCTAGAAGAGAGCACATCACAGGGTCCTCTGATTAATGAAGCTGCTGTCCAAAAGGTGGAGAAGTTCATAAATGAT
GCGACTTCAAAGGGAGCAAACGTCATGCTAGGTGGTAAAAGGCACAGCCTGGGGATGACATTTTATGAGCCAACTGTAGTAGGGAATGTCAGCAATGATA
TGCTTCTTTTCAGGGAAGAAGTTTTTGGTCCAGTTGCACCTCTTATACCATTCAAAACTGAGGAAGAAGCAATCCATTTGGCCAATGATACAAACGCAGG
CTTAGCTGCATACATATTTACCAGGAGCATACCTCGATCGTGGCGTGTCTCTGAATCTCTTGAATACGGCTTAGTTGGGGTAAACGAGGGAATTATTTCA
ACAGAGGTGGCACCATTTGGCGGAGTAAAGCAGTCAGGTCTTGGGAGAGAAGGATCAAAATACGGCGTCGACGAGTACCTGGAGCTCAAGTATATATGCA
TGGGCAACATGGGCTGAGTCCTGAAATCGGCCTGGTTAGAGAAACGCCTGATGGACCGATGAACCGAGGAACAATAGGAGGCAGGTGTGCTGACGAGGGT
GGGAAGTTTATCTGCAAAGATGGGAGGGGAAGGGACCTGGTCAGGCGGTCAGTGGCTGTCGAGAGCAGTTTAGAATAAAGCGAATAAGCCGCCGCGGAGC
ATGAATAAAAAGGTCCGAATGAGTTGTAAATGACGTGAACAATAAAGCATATCCGAGCTTTTGTATACACAATCATGACGCTACTCGTCGATGGCGTCTT
TGGAGACGTTCATGTTAGTACAAAATAAAAGCCTCGTGGGGTGGATAACATCTTGACAGATGCTACGTTACAGTCTGTCGGTGGTATGTACGCCATGCCT
T
>Si017050m
CGACGAGCCCACCTCGGCCTCTCTTCTTCTCCAGCCGCACGTACGAAGTTGCCACACTGCCAGCAAGCTAGCGAGAGCGAGAGCGAGAGCGAGAGAGAGC
TATGGGGAGCGTGCCGGCGGAGGAGATGGCCGTGGACTTCGGCGGCCTGGTAGGCGACCTGAGGGAGGTGTACGAGAGCGACAGGACCCGGGACCTGGAA
TGGCGGGAGTCGCAGCTCAGGGGTCTCGTCAGGCTCCTGGAGGAAGAGGAGGAGGCCATCTTCGACGTGCTCCGCGAGGACCTCGGCAAGCACCGCGGCG
AGGCCTTCAGAGACGAGGTTGGGGTTCTGAAGAAGTCCGTCGTCGACAAGCTGCAAAACCTCAAGAACTGGGCGGCACCCGAGAAGGCTCACACGCCGCT
GGTTGCCTTCCCGGCGACCGCGATGGTGGTGCCGGAGCCGCTCGGGGTTGTGCTCATCTTCTCCTGCTGGAATCTCCCAATAGGCCTGGCCCTGGAGCCG
CTATCCGGAGCCCTGGCGGCTGGCAACGCCGTGGTGGTGAAGCCGTCCGAGCTCGCGCCGTCCACCTCGGCGTTCCTGGCGGCCAACATACCAAAGTACC
TGGACGCCAAGGCCGTGAAGGTGGTTGAGGGCGGGGCGGATGTCGGAGAGAAGCTCATGGAGCACAGATGGGACAAGGTCCTCTTCACCGGCAGCAGCCG
TGTTGGGCGCCTTATCATGACGAAGGCCGCCAAGCACCTGACACCGGTGGCGCTGGAGCTCGGCTCCAAGTGCCCGTGCATCATCGACTGGCTCGATAGC
AACAGGGACAGCCAGGTAGCTGTGAACCGCATAATTGGGGCCAAATGGTCCACCTGCTCCGGCCAAGCTTGCATCGCCATCGACTACGTGCTGGTCGAGG
AGGAATTCGCGCCGATTCTGATCGAAATGCTCAAGTCCACACTGAAGAGGTTCTTCACCAAGACAGAGTACATGGCGCGCATCCTGAACGAGAAGCACTT
CAAGAGGCTGAGCGGCCTCCTGGCGGATCGCAGGGTGGCAGCCTCCGTCGTGCACGGCGGGCACTTCAACCCCAAGACGCTGAGCATCGAACCCACGCTG
CTGCTGAACCCTCCGCTCGACTCTGACATCATGACGGAGGAGATATTCGGCCCGCTGCTCCCCATCATCACGGTCAAGAAGATCGAAGACAGCATCACGT
TCCTGAAATCGAAGCCGAAGCCGCTGGCGATCTATGCCTTCACCAGGAACGAGGAGCTGAAGCGCCGGATCATCGACGAGACGTCTTCCGGGAGCGTCAC
ATTCAACGACGCCATCGTGCAGTATGGCCTGGACAGCATCCCGTTCGGCGGCGTCGGGCACAGCGGGTTCGGGCAGTACCACGGCAAGTACTCGTTCGAG
ATGTTCAGCCACAAGAAGGCGGTGCTCAAGAGGAGCTTCCTCATTGAGTTCATGTTCCGATACCCACCCTGGGACGAGAGCAAGATCGGCTTCCTCAGGC
GCGTCTACCGTTTCGACTACATCTCGCTCTTCTTCGCACTGATCGGCCTGAGGAGGTGAGGCAGCCGGCGCTCGCCAGCCAGCCAGCCTGAGGAAGAAGA
GGCCGGCAGTGAGTCAATAACCGAGCAAACAGAATTTGCTCCTACCATTGCTGATGGTCAAGTGCGAGCAACGGTTATGGATCCGTTTATAACTTTATAC
TGGTTTATTTAATTATATTGCGTAAAGAATTTGCCCCTGCTACCTGTGTACACCAAAGCCTCTATATTGTCAGCTTATATGTGCCCGTCGTTTATTGCAC
CAACAGATTTCATAATGTAATATAATTTCAGCTTGTGCTTTTCTCATTGACACACACCACGTTTTGCCACTTTTACCCTTTTTTATCTTTTTTAAAAAAC
GAACTAACTCATGATGTTACAAACAAG
>Si029116m
ATGGCTTGCGACACCGTTCGTCAGTTCTTCACCGGCAAGACGTGCCGGCAGCCCAGAGGGAGGAGAGCTCCCTCCCCGTCACGGATTCGGCATAGTTCGG
CCTCGGTATCTTGGCCTGCGACTCCGTCTCTCGAATCGGCGAGACGAGGCCCGCCGCCACCTCCTCCATCTCCGGCCGCGCGAGGCGGGCGACTAGACGG
ACTCGCTCCAGAACAACCACGGCCATCACTAGCAGCAGCTCGAGCGCGAATGGCGAGGAACACGTGGACGGCATTGCCGTGGAGGGATGCTGCGCTTGTG
GAGGAAGAAGAAAGGGCAAAACAGACATTTCGCGCACCATGTACACGCTGGCGATATGAGCTGGCATGCCACTTCACGCTCCCCACTCCACCTCCTTCTA
CAAGTACGCCCCCATCATCTCCGGCTCTCCCTTCCCCCCTCCCCTCCCCTCCCCTCCCGATCCCCTCGCGTCGTACGGAACCTCATCCCTTCCGGAAGGA
ACGCCGACGCGCCATGGGGGCCTTTGCGAGGAAGGAGCACCAGTTCCTCTCCGAGCTCGGCCTCGCGCCGCGCAACCTGGGATCCTTCGCCTGCGGGGCC
TGGGGCGGCTCGGGCCCCGTCGTCAACTCCACCAGCCCGGCCAACAACCAGGTTATCGCGGAGGTTGTGGAGGCGTCCGTGAACGACTACGAGGATGGCA
TGCGCGCCTGCTTCGATGCCTCCAAGTCATGGATGGCGATTCCTGCTCCGAAGCGGGGAGAGATTGTCCGGCAAATTGGTGATGCACTGAGAGCAAAGCT
CCATCACCTTGGCAGGCTTGTGTCACTTGAGATGGGGAAAATTCTTCCGGAAGGGATCGGGGAGGTTCAGGAAATCATTGACATGTGTGATTATGCTGTG
GGGCTAAGTCGCCAATTAAATGGATCAATTATACCATCTGAACGAGCCAGGAGAGGTCCGAACCATATGATGATGGAGGTGTGGAATCCACTTGGAGTCG
TCGGTGTTATAACAGCATTTAATTTTCCTTGCGCTGTGCTCGGTTGGAATGCTTGCATTGCTTTGGTCTGCGGAAACTGTGTTGTCTGGAAAGGTGCCCC
AACTACTCCATTGATCACTATTGCAATGACTAAAATAGTAGCTAGTGTGTTGGAGAAGAACAACTTGCCAGGCGCAATTTTCACAGCTTTTTGTGGGGGC
ACTGAAATTGGCCAAGCAATCGCTGTTGACACTAGGATACCTTTGGTTTCGTTCACTGGAAGTACAAGGGCTGGTCTAATGGTTCAGCAACAAGTTAATG
CAAGATTTGGTAAATGCCTTCTTGAACTTAGCGGGAACAATGCCATAATTGTTATGGATGACGCAGATATTCAGCTAGCCGTGCGTTCTGTGTTGTTTGC
TGCTGTTGGTACAGCAGGACAACGCTGCACTACATGCCGTAGGCTGATTCTTCATGAAAGTATATATCAAACATTTCTTGATCAACTTGTTGAGGTATAT
AAACAAGTCAGAATTGGGCATCCGTTGGAGAAGGGCACCTTACTGGGACCGCTGCACACTCCTACTTCAAAAGAGAACTTTTTGAAAGGCATACAGACCA
TCAAATCTCAGGGAGGGACAATCCTTTTTGGAGGATCTGCCATTGAATCAGAAGGGAACTTCGTACAGCCAACGATTGTGGAAATTTCAGCTTCTGCACC
AGTTGTGAAAGAAGAACTCTTTGGCCCTGTCCTTTATGTGATGAAATTTCAGACCTTGAAGGAAGCAATTGAAATCAATAACTCTGTTCCTCAAGGATTG
AGCAGTTCAATATTTACAAAGAGGCCAGAAATTATTTTTAAGTGGCTTGGGCCCCATGGTAGTGACTGTGGTATAGTGAATGTGAATATACCTACCAACG
GTGCTGAAATCGGTGGAGCATTTGGTGGAGAAAAAGCAACTGGTGGTGGACGAGAAGCAGGAAGTGATTCCTGGAAGCAGTACATGAGGAGGGCAACTTG
TACAATCAACTATGGAACCGAGCTACCTCTAGCACAGGGAATCAATTTTGGTTAATCCGGCAGGAGAGGGTTGAGCATGGATCTCGCTGTTTTCTGCAGA
CGTGGATGCCCGCATTGGAGAACTTATGCTATCGTGTTGAGATCTCTGCATACATCAGTATTGTTTATCTGTGACAGTTGTGAAACCTAAATTGGAGGAC
AGCAGTAGTAGTATACTAGTATGTGTACATATAATAAGATGCTCGTTGCTGGTGTCCGAGTCTACTAATAAACTGGAATTCCGGAATCAAGAGCAAATTT
CGAATGTAACCTTCAAAATGGACCATTTAAAATAACATATAATAAGATGCTTGTTGCAGGGTCTACTAATAAACTGGAATTTCGGAATCAAGAGCAAATT
TCGAATGTAACCTTCAAAATGGACCATTTAAAATAAAACATCCTCATTCAGGC
>Si029327m
ATGCAGGAGACGACATACGAGGAGCACCAGTCCAACAAACCACTCCGCCTCCGACTCACCCAGTCGGAGCGCCTCCGACGCCACCCCGCCCCAATCCGGA
AGAGGCGCGACCGCCGCCGGCCGCCCAATATGCTCCGCGCGGCGCTCTCCCGCTCAGCCTCCGGGCTCCGCCGCTCGCCGGCGATGGCCGCGGCCGCCCC
GCTCTCCACCGCCGCCGCCGCCTCGTGGCTTTCCAACGGCCCCGCCTCGTCCCCGCCAAGGGTGCGCCTCCTCATCGGTGGGGAGTTCGTCGAGTCGCGC
GCCGACGAGCACGTCGACGTCACCAACCCCGCGACGCAGGAGGTGGTGTCGCGGATCCCGCTCACGACCGCCGACGAGTTCAGGGCCGCCGTGGACGCCG
CCAGGACGGCCTTCCCCGGGTGGCGGGGCACGCCCGTCACCACGCGGCAGCGCGTCATGTTCAAGTTCCAGGAGCTCATCCGGGCAAACATGGACAAGCT
TGCAGAGAACATCACGACGGAGCAGGGGAAGACGCTGAAAGATGCTTGGGGTGATGTGTTTCGGGGTCTAGAGGTGGTGGAGCATGCTTGTGGAATGGGG
ACGCTACAAATGGGTGAATATGTATCAAATGTTTCTAACGGGATTGACACCTTCAGCATTAGGGAGCCACTGGGTGTGTGTGCTGGAATATGCCCGTTTA
ATTTTCCTGCTATGATTCCCCTATGGATGTTTCCTGTAGCAGTTACATGTGGCAATACTTTTGTCCTCAAGCCATCAGAAAAGGACCCAGGGGCTGCCAT
GATGCTTGCGGAGCTAGCAATGGAGGCTGGTTTACCTAAGGGTGTTTTGAACATTGTTCATGGTACACATGATGTTGTCAACAATATTTGTGATGATGAG
GATATTAAGGCTGTATCTTTTGTTGGTTCCAATACAGCTGGTATGCATATATATTCTAGAGCATCGGCATCAGGCAAGCGTGTTCAGTGCAACATGGGAG
CAAAGAATCATGCAATTATCCTTCCTGATGCCGATAAAGATGCCACACTGAATGCCCTTATTGCTGCTGGGTTTGGTGCAGCAGGGCAAAGGTGCATGGC
ATTGAGCACTGCTGTTTTTGTTGGAGGTTCAGAATCATGGGAGGAAGAACTTGTCAAACGTGCAAGTGGTCTTGTTGTTAATTCAGGAATGGTTAATGAT
GCAGACCTTGGTCCAGTGATCAGCAGAGAGGCCAAGGACCGTATCTGCAAGTTAGTCCAAAATGGTGTTGACAGTGGGGCGCGTCTTTTGCTTGACGGGA
GAGATATTGTGGTTCCTAAGTTTGAGGATGGCAATTTTGTTGGTCCAACCATTCTGGCTGATGTTAAAAGTGACATGGAGTGTTACAAGGAGGAAATTTT
TGGTCCAGTTCTTCTCTTGATGAAGGCAGAGAGCCTGGATGATGCCATCCAAATTATAAATAGAAATAAGTATGGCAATGGGGCTTCTATATTTACAACA
TCTGGAGTCTCTGCAAGGAAATTCCAGACAGACATTGAAGCTGGACAGGTGGGAATCAATGTCCCAATTCCAGTACCACTGCCATTCTTCTCCTTCACGG
GCAGCAAGGCTTCCTTCGCAGGAGACTTGAATTTCTACGGCAAGGCTGGCGTGCAGTTCTTCACCCAGATAAAGACAATAACGCAGCAGTGGAAGGAGTC
GCCGGCGCAGCGCGTCTCCCTCTCCATGCCCACCTCGCAAAAGTGAGGTGGCAGGAACTCTCCCTCCACACTCTCCAGCGCTTCACACCTCTGGACATAG
GCGATGCGATTTGTGAAGTGAAGAGGATGATTGGTAGGCACGCGGCAGCACTCTCCCATGCATGGTCATGGTACTAGTGTGCTCGCTCGCTCAAAGCCGG
ACACCATGCATGCTGCCTCGCTTGAAACATCGAATTAGCGGCCAGGTTTAGAGATTGTTGAGCGCTGCCCGTTCTGCTGCGTAGAGAATACAGTAAAAGC
CACAGGCATGCAGAAGGACGGGGTGTCATGTGTAAACTCTCAAAATAAGAGCAGAAATAAAGATGCCGTCGTGCCGGTTCTTCTCCAAATCACCAAATGC
ATGGTCGCTTCCTAATGTGTGTGTGGAGGCACAAGTGCAACGACTTGCTACGTGGAAGGTGCATTTGTAGACGTTACACGAGTGCGTGTACTAGCAATGC
ATGACGTGTGATGGAACTGAGATGCTCCCGGTTGAGTGTTTATAGTTCAAGGAAACAGGAGAGGTTGCCCCCTACTGATTATAGTTATATGGAAAAAAGA
GGCGAAGTCTCTAGGGGTCCATGGCTTCGTTTTTTCGAAGGTAGTTGAGCTAC
>Si029482m
ATTCGATTCCCTCCTCTTTGTTCGCTTCTTCCCTCCGATGCAATCTCGCCGTCGCCGTCGCTAACAAACCCACGCTTCATCACTCGCCGCCGCTCGCCCT
CCGCCGGCGAGCCGCCGGAACCCTAGCAAGGGACGGAGGGAGGCTTCGCTGCCCACCCATGGCGTTCTGGTGGCCGCTGCTGGTGCTCGCCGCCGCGTAC
GCGCTCTGCCGCCTGCTCCTCTTTCTCATCCCGCCCACCGTCCCATCCATCGACGTCGACGCTTCCGACGTGTTGGGCCAAGGAGGACAGCTTCATCTAC
ATACCGAGAAAGGGCAAAGCAGCTCAGACCGACAAGGTCCAATGCTATGAACCAGCAACCATGAAATACTTGGGGTATTTCCCTGCATTGACTCCTGATG
AGGTCAAGGAACATGTTGCACAAGCCAGGAAAGCTCAAAAGATATGGGCAAAAAGCAGCTTCAAGCAAAGGCGCCAGTTTCTACGTATCCTTCTCAAGTA
TATACTTGAAAATCAGGATCTCATATGCGAGGTATCATCTCGGGACACTGGAAAGACTATGGTTGATGCTTCATTAGGAGAGATAATGACCACATGCGAG
AAGATTACCTGGCTTTTGGATGAGGGTGAGAAGTGGTTAAAACCTGAATACAGATCAACTGGGAGATCAATGCTGCACAAGAGAGCAAAAGTTGAATTTT
ACCCTCTTGGAGTGATTGGTGCGATTGTATCTTGGAATTATCCCTTCCATAATGTCTTTAATCCAATGCTGGCTGCACTATTCTCTGGTAATGCAGCAGT
GATAAAGGTCTCTGAACATGCGACTTGGTCAGGCTGCTTTTATTTTCGTATCATACAAGCAGCTCTTTCAGCTGTTGGTGCACCTGAAAATCTGGTGCAC
ATAATAACTGGTTTTGCCGAAACAGGCCAAGCTCTTGTATCTTCAGTCGACAAAATAATATTTGTGGGATCACCTGGCGTTGGAAAGATGATCATGCAAA
GAGCATCGGAGACTCTAATACCTGTAACTCTTGAGCTTGGTGGCAAAGATTCATTTATTGTGTGTGAAGATGTAGATTTACCCAATGTTGTTCAAGTTGC
CGTTAGAGCTGCTCTGCAATCTAGTGGGCAGAATTGTGCCGGTGCTGAAAGATTTTATGTCCACAACGATATCTATTCCGCCTTTGTTTCTCAAGTAGTG
AAGATAGTCAAATCTATATGTGTTGGCCCCCCATTATCAGGCAGGTATGATATGGGTGCAATCTGTATGATGGAGCACTCTGAGAAACTTCAGAATCTTG
TTAATGACGCTCTTGACAAAGGTGCCGAAATTGCTGTCAGAGGGAGCTTTGGCCATCTTGGTGAAGATGCAGTTGATCAATTTTTCCCTCCAACTGTCCT
GGTGAATGTTAATCACACAATGAAAATTATGCAAGAAGAGGCATTTGGACCAATTCTACCAATCATGAAATTCAGTTCTGATGAAGAGGCTATTAAACTT
GCAAACGATTCAAAATATGGCCTTGGTTGTGCTGTTTTTTCTGGCAACCAGAAGCGTGCCATCAGAATAGCATCCCAATTACACTGTGGTGTAGCAGCAA
TCAATGATTTTGCTTCAAGTTATATGTGTCAGTCTTTGCCATTCGGTGGTGTTAAAGACAGTGGATTTGGGAGATTTGCTGGCATAGAAGGCTTGCGAGC
TTGCTGCCTTGTGAAGGCTGTCGTAGAAGATAGATTCTGGCCGTATATTAAAACAATGATCCCAAAACCTATCCAGTATCCTGTCTCGAAGCATGGATTT
GAGTTCCAGGAGCTCCTTGTGCAAACTCTGTATGGCTATAGTGTTTGGGACAGGTTGCGGTCCCTTGTGAATCTGGTGAAGATGATCACGGAGCAGAACT
CTGCCCCAGCTCCAAGTACGACAACGAAGAAAAGGCGATGAGACGATACGGAGGTGTTCAGTAGCTCTTATGCTGTTTCTTTCATGAGTGATCTAGTCTT
TAGACGCAAGGTCCTGTCCTCCCCAAGCTTCTTGGGGATGTATGTAGGTGTGCTTAGCCGCACTGTCTGCTTGTAAACGGCCTCGAGAAATTAGAAGTAG
CCCCCTTTCATGACGAAAAGGAGGTCAAAATCGACAATGTGGCCCATGGTTTCGATTTTGGTCTCCGAAAACAATGTACATGCAATGTTGGATCTATTCG
AGCTCGGGAACGTACTAGCTTTCAGAACC
>Si040073m
1        ATGGCGACCA ACGACTGCAA CAGCAGTGGC AATGCAGCAG ACCTTGTGGT GCCGGAAATC
61       AAGTTCACCA AGCTCTTCAT CAACGGCGAG TTTGTTGACC CTGTCTCGGG CGATACATTT
121      GAGACACGGG ACCCGCGGAC GGGTAATGTG CTGGCCCACA TCGCAGAGGC GGACAAAGCT
181      GATGCGGACC TGGCCGTGAA GGCCGCCAGA GAGGCCTTTG ACCATGGCAC GTACGTGGCC
241      CCGCATGAGA GGGGCCGGAC CATGAACAGG TTGGCGGACC TGGTGGAGCA GCACACGGAG
301      GAGCTGGCGG CGCTGGACGG GGCCGACGCC GGGAAGCTGC TGCTGCTGGG CAAGCTCATG
361      GATATCCCGT TCGCGGCGCA GACGCTGCGC TACTACGCGG GCGCGGCCGA CAAGTACCAG
421      GGGTACACGC TCAAGGAGCC CATCGGCGTC GTCGGCATCA TCATCCCCTG GAACTTCCCT
481      TCCCTCATGT TCTTCCTCAA GGTCAGCCCC GCGCTCGCCG CCGGATGCAC CGTCGTCGTC
541      AAGCCCGCCG AGCAGACGCC CCTCTCCGCA CTCTACTATG CCCACCTCGC CAAGCTGGTG
601      TCTTTCACCG GCTCAGGTGA AGTTGGCCGC CTCGTCATGG AGTCGGCCGC GAGGAGCAAC
661      CTCAAGACGG TCTCTCTGGA GCTCGGCGGC AAGTCGCCAC TGATAATCTT CGACGACGCC
721      GACGTGGACA TGGCCGTGAA CCTGTCACGA CTCGCCATCT TCTACAACAA GGGCGAGGTT
781      TGTGTAGCCG GATCGCGCGT TTACGTCCAG GAAGGGATCT ACGACGAGTT CGTGAAGAAG
841      GCCGTGGAGG CCGCCCAGAA CTGGAAGGTT GATAAGGAGC AATTTGAGGT GGTCCTCAGC
901      TACATTCAGC ATGGCAAGAG CGAGGGTGCG ACTCTGCTCA CCGGCGGCAA GCCGGCCGGC
961      GACAAAGGCT ACTACATCGA GCCTACAATC TTTGCAGATG TCACGGAGGA CATGAAGATC
1021     GCCCAGGAAG AGATATTCGG CCCGGTGATG TCCCTCATGA AGTTCAAGAC GGTGGATGAG
1081     GCGATCGAGA AGGCAAACTG CACCAAGTAC GGCCTCGCCG CCGGGATCGT GACCAGGAGC
1141     CTCGACGTCG CCAACCGGGT GTCGCGGTCG GAGCTTCTTC ACAAAGTAAG AAGTCTCCAC
1201     GTCCTCTACA CAAGGTTGTC GACGCTGCTC CACACCAAGC CAGAGGGTCG AAGACTTACC
1261     GCGTACCAAT TGCTCCGACG CTTCTTCCGA CGCTCATCTG GAGGGCCATC GGAACATTCG
1321     ATGGTCACGT TCGCTACAGC GTTCGACCCG CTGTTCGGCG GGTACAAGAT GAGCGGCTTC
1381     GGCCGGAACA TGGGTGTCGC CGTACCTGCA GGTCAAGAGC GTCATCACCG CGCTTCCGGA
1441     CTCGCTACGG TACTGACTAC TGAGGTCTGC GTGGCCGAGC CTGCGTGCAT GCATGGCGCA
1501     TTGCATGTAT GGACGCTAGC TAGCTATATG GCTGGCCGCC GGTCAATCGC CGCCATCCCG
1561     TCGGCCCGTC GATTCGTGCC GTGGATTCGT TCTCCTGTGG CCTCGCGTGC GCGCTGCAAC
1621     CTTCAAGCGG CGTACTCGGA CCGTGAGATT GATAGCCACA CGGACCGACC GTGCCGACCG
1681     TCCGACCCCG ACCTTGTGAC AACTGACAAG CATGAGTACA CAACACAAGC ATTGTATGCG
1741     AGCCGTACGT CATGCAACGA GGAGGATCGA TACACGTTAC CCGTATCTAT GCATGCGTAC
1801     GTGCCCACTC ATCACGTGCA TGCTTCGTGG ACATCGTTAT GGGCGTACGA CGACGCAGGC
1861     ACGGCCTCTC CCAGGTGCGG CGTCTTTGAA CAGTATCGAG AAAGAACGGC TGGCATGCAT
1921     CGCATCGCAT GGACGTTGGA TCGATCAGAT TGCATTGGTA CATTGAAACG GCGCAACTAG

>Si021508m
ATGCAGAGGCCCCACAGCTGCCGTGGAAAGTTAAAAGCGCCCGCAGCGATACACGACGACAGCAGCACACGACTCTGGGAGTGCAGAGTTGCAGAGAGCG
AACCCAACAAGCCATCACTCCCTAGCAATCTGAGTGGACGAAGCCGCGGGCGCAGCCACCTGACCTCGCCGCCGATGAGCCGCCTCCTCTCCCGGCGGCA
CCTTGCCGCTGCCGCCGCCGCCCGTCGATCCGCTCCCCTCGCGTGCGTGTCCAGGTGGCTGCACACGCCGTCATTTGCAACGGTCTCTCCACAAGAGATT
TCAGGTTCCAATCCCGCGGAAGTGCATAATTTTGTGCAGGGCAGCTGGACAGCATCTGCTAACTGGAACTGGATAGTTGATCCTCTAAATGGTGAAAAAT
TCATCAAAATCGCTGAGGTTAACGGAACCGAAATAAAGCCATTTGTGGAGAGTTTATCTAAATGCCCAAAGCATGGACTTCACAACCCACTTAAAGCTCC
AGAGAGGTACCTCATGTATGGAGATATATCTGCAAAAGCTGCACATATGCTGGGCCAACCTGCGGTCTCAGATTTCTTTGCTAAACTTATCCAGAGGGTA
TCTCCAAAGAGCTACCAGCAAGCTCTTGCAGAAGTTCAAGTTTCTCAAAAGTTCTTGGAAAACTTCTGCGGAGATCAGGTACGCTTTCTGGCAAGGTCAT
TTGCTGTACCTGGCAACCATCTTGGACAAAGAAGTAATGGCTACCGTTGGCCTTATGGCCCAGTTGCAATTATCACACCATTCAATTTTCCTCTGGAGAT
TCCCTTACTACAAGTAATGGGAGCACTATACATGGGAAATAAGCCACTCCTCAAAGTTGACAGCAAGGTTAGCGTTGTGATGGAACAAATGCTCAGGTTA
CTTCACGATTGTGGATTGCCTGCAGAGGATATGGATTTCATAAATTCTGATGGTGTCACTATGAACAAGCTGCTGTTAGAGGCTAATCCAAAAATGACCC
TTTTCACTGGGAGTTCACGGGTAGCAGAGAAATTGGCTGCTGATTTGAAAGGCCGAGTCAAGTTGGAGGATGCTGGTTTTGATTGGAAAATTCTTGGTCC
AGATGTTCAAGAGGTTGATTATATTGCTTGGGTTTGCGATCAGGATGCTTATGCTTGCAGTGGTCAAAAGTGCTCTGCTCAGTCTGTTCTATTCATGCAC
AAGAATTGGTCTTCTAGCGGGTTGCTTGAGAAAATGAAGAAACTTTCTGAAAGAAGGAAGCTTGAAGATTTGACAATTGGCCCGGTCCTTACGGTTACCA
CAGAAGCAATGACAGAGCACATGAACAACCTTCTCAAAATACCAGGATCAAAGGTTCTTTTTGGTGGTGAACCTTTGGAAAATCACTCTATTCCAAAAAT
ATACGGTGCTTTGAAGCCAACTGCTGTATTTGTTCCTCTGGAGGAAATCCTTAAAAGTGGGAATTTTGAGCTTGTGACAAAGGAGATATTTGGTCCATTC
CAGGTGGTCACAGAATACTCTGAGGATCAGCTTGACTTGGTATTAGAAGCCTGTGAAAGGATGAATGCGCATCTGACAGCTGCTGTAGTTTCAAATGATC
CATTATTCCTGCAGGACGTGCTTGGGAGATCAGTCAATGGGACAACATACGCTGGAATCAGAGCAAGGACAACTGGCGCTCCGCAGAACCACTGGTTTGG
TCCAGCCGGGGACCCAAGAGGTGCAGGCATCGGAACTCCAGAAGCCATCAAACTTGTCTGGTCCTGCCACAGGGAGATCATATACGATATCGGGCCCGTG
CCCAAGAACTGGTCGCTCCCCTCTGCGACATGAAGGTATGGAGATTTGGCAGCTAGAAGAGAAGAACTGAAACAATAAAAGGGGGCAGAGAAGGGGAAGG
GTTCAGGATTGGTTGAGAGCCAAGTCGAGCTGTTTCGAATAATTTGCCGGTCTAGCCATTATCTTTACCCTCCAGAAACGTAATATAAAGGGCAGAAAAG
ATTCTTTTAGCGGTTGATCGGGATCGGGGATCGGTTCAATAATAATAGAATTGCGCAACTGCTTTTAGTTTGTGCTCGTTCACTCGCCATGTGGATGCCT
CGCCAGTACAATGCTGTGCGTCTTTGCTTTCGCAGTGTTCTACTGTTCCTAAAATCTACGTGGACGCACTGGTGGAGC
>Si000348m
ATGGCTGATGGGTCGAAGGCCCGCGAGGCCGTAACGCAACCACCTGCCCTATATCTCCTCCGCTCGGCTCGGTCGACGATATTTTGGGGCAACGACCTGC
CTGATTCCACAAGCGGCGCCACACGTGAGTTTCTGTTCGGCGTCGGCCTTCAGCACCAGCGCCGGTGGCACAGGCAGGCACCGCCGCATCCGAGCCACTC
GCGACCGAGCCGCCACGGCGAGGAGAGAATGGGGAGGGGAGGGATCGGAGGTGCGGTGGCCATGGAGACTGCCGACTCCACTCGGGCATTCGTCAAGGAC
GTCAAGCGCATCATCATCAAGGTGGGCACAGCTGTTGTCACTGGGCAGAATGGCCGATTGGCTATGGGCAGGCTTGGGTCTCTGTGTGAACAGGTGAAAC
AACTGAACTTTCAAGGGTATGAGGTGATTCTGGTAACATCAGGCGCCGTTGGTGTTGGGAGGCAGAGGCTCCAGTACCGGAAGCTTATCCATAGCAGCTT
CGCTGATCTGCAGAACCCGCAGATGGACTTTGATGGAAAGGCCTGTGCTGCCGTTGGTCAAAGTGGTTTGATGGCGATATATGACACGATGTTCAGCCAA
CTTGATGTAACGTCATCTCAACTTCTTGTAACGGACCGAGACTTTAAGGATCCAAGTTTTGGGGACCAGCTCCGTGAGACTGTTTTTGCGCTGTTGGATC
TTAAAGTAATACCACTATTTAATGAGAACGATGCCATCAGTACCAGGAGACAACCATATGAGGATCCATCTGGTATATTCTGGGATAACGACAGTCTGGC
CGCTCTGTTGGCAGCAGAACTTAATGCTGACCTTCTTATCATGCTAAGTGATGTGGAGGGACTTTATAGTGGCCCACCAAGTGATCCTCAATCAAAGATC
ATCCACACATATGTTAATGAAAAACATGGGAAGCTAATTAGTTTCGGAGAAAAGTCTCGTGTTGGAAGAGGTGGCATGCAAGCTAAAGTGTTTGCTGCTG
CTAATGCTGCATCAAAAGGCGTACCTGTTGTCATTGCCAGTGGATTTGCAACAGATAGCATTATTAAAGTTCTCAAAGGAGAAAAGATTGGTACACTTTT
CCACAACGAAGCAAATCTGTGGGAGTGTTCCAAGGAAGCTACAGCCCGAGAGATGGCAGTTGCAGCAAGAGACTGTTCAAGACGCCTGCAGAAGTTGTCA
TCAGAGGAGCGTAAGAAGATTTTACTAGATATTGCTGATGCTCTAGAAGCAAATGAGGATGCAATTAGGTCTGAAAATGAAGCTGATGTTGAAGCAGCAC
AAGGTGCTGGTTATGAGAAATCGTTGATTGCTAGGATGACCCTAAAGCCAGGAAAGATAACAAACCTTGCAAGATCCATTCGTGCAATCGCTGACATGGA
GGACCCTATTTCCCATACATTGAAAAGAACAGAGGTTGCTAAAGACCTCGTTTTTGAGAAAGCATATTGCCCACTGGGTGTTCTCCTCATTATTTTTGAG
TCTCGCCCTGATGCATTGGTTCAGATTGCAACTTTAGCAATCCGAAGTGGGAATGGTCTTCTTTTGAAAGGAGGAAAAGAAGCTATGAGATCAAATGCAA
TATTACACAAGGTCATAACTGGGGTGATTCCAGATGCTGTTGGTAAAAAGCTCATTGGCCTTGTGACTAGCAAAGATGAAATTGCTGACTTGCTAGCGCT
TGATGATGTCATTGACCTAGTCATTCCAAGAGGAAGTAAGAATCTTGTCTCCCAGATAAAAGCAACAACCAAGATTCCAGTCTTAGGCCATGCTGATGGT
ATCTGCCATGTTTACATTGATAAATCAGCTGACATGGATATGGCAAAACGTATAGTATTGGATGCTAAGGTTGATTATCCAGCTGCGTGTAATGCAATGG
AAACATTACTTATTCATAAAGATCTGAGCAAGAGTGAGGGCCTTGATGATCTATTAGTGGAACTTGAAAAAGAAGGAGTAGTCATTTATGGTGGTCCTAT
TGCACATGACAAACTGAAACTGCCCAAGGTAGATTCATTTCGTCATGAGTATAGCTCAATGGCATGCACCCTTGAATTTGTTGATGATGTGCATTCAGCA
ATTGATCATATAAATCGTTATGGAAGTGCACACACAGATTGCATTATCACAACTGATGAAAAGGCTGCAGAATCTTTTCTGCAGCAAGTTGATAGTGCGG
CTGTGTTTCATAATGCAAGCACAAGGTTCTGTGATGGGACGCGCTTTGGTCTAGGTGCAGAGGTTGGCATAAGTACTGGGCGCATACATGCTCGTGGACC
TGTTGGTGTTGATGGGCTTCTAACTACCCGCTGCATTCTACGAGGTAGTGGACAAGTGGTAAATGGTGACAAGGGAGTGGTTTACACCCACAGGGATCTT
CCGTTGCAATGAGGAATAGAACCTCTGCTGGCGAACAATCGCTTGGAACAAATGGCTGGACTCCCCCGTTTAAGTACCTTTTCTTCATTCCATGGTGCAA
AGATGATGTCTAGTGTTGTTTAAAAAAGAGGGGAAGGAACTGGTACTATGTAGTTCTGCGATGCCTGCTGCTCATTATGTTGGATTTGCTTGGACCATTT
TGGTGCCTGTAAGGTGTACTTGTTGCTTGTTGTGTACTTGCCGGTGTAACTATGGTACTTCCTTCGAGACATCTGTATTAGAGGTGTGGTAGCTAGAGAG
GTGCGATGGCTCCGGATGAAGTTTGTATCTGTTTCTAGGCTATGATAGTGTGTGTTGTGCGCCTGAAATTTGTCAACTTAGATTATGCAATGATTATGCA
ATGATGCCATCATACTGCCACTGGCGGCGGCCTGAGTGTCATGCGGAACCTGGCCACTGCATCTGACTA
>Si021235m
ATGTTGCAACAAAATCTCCATTCCTGGTGCCCAACAACATACCAAACGGCCGCCGGGGTACAGGATCCCGCGGCAGGTTGTTGCGCTGGTGCCTGGTGGT
CGAGGATTTCTGCGCCCTCACCCATTCCTCCTCCACTTCAAAACCCGCTCCTCTCTCTCTCCTCCGCCCTCCTCGCGATTGCGGCGAAGAGGCGGCGAGA
GAGAGCTCCCCCTCCGGAAAAAAACTGGATAAGAGAGGGAGAAGTTGACAGGGAGGGGAGACGGAGGACCAGGAGCGGCGTCGAGCTAGAAGCGCTGCCG
CCGGCCATGGCGACCGCGGACCGGAACCGGAGCTTCATGAAGGACGTGAAACGCGTCATCATCAAGGTGGGCACTGCAGTTGTCACCAGACACGATGGGC
GATTGGCTTTGGGTAGGCTTGGAGCTCTTTGCGAGCAGGTGAAGGAACTGAACACCCTTGGATACGAGGTGATTATGGTCACCTCAGGTGCTGTTGGTGT
GGGGAGGCAGAGGCTCAAGTACCGGAAGCTTGTCAATAGCAGCTTTGCTGATCTGCAAAAGCCACAGATGGAGCTGGATGGAAAGGCTTGTGCTGCTGTT
GGTCAGAGTGGCCTCATGGCTCTTTACGACATGTTATTTACTCAACTTGATGTGTCCTCTTCTCAACTTCTTGTGACAGACAATGATTTTGAGAATCCAA
ATTTCCGGGAGAGGCTCCGTGAGACTGTTGAGTCACTGTTAGATCTTAAAGTTGTGCCTGTATTTAATGAAAATGATGCTATCAGCACTAGAAAGGCTCC
ATATGAGGATTCATCTGGTATATTTTGGGATAATGACAGTTTAGCAGGTCTGCTAGCAATTGAACTCAAAGCTGATCTTCTTGTTCTACTAAGTGATGTG
GATGGCCTCTACAGTGGTCCACCAAGTGAACCTCAATCAAAGCTCATACATACCTACATTAAGGAGAAACATCACAATGAAATTACATTTGGGGACAAGT
CACGTGTAGGTAGAGGAGGAATGACTGCTAAGGTGAAGGCTGCTTTTGTGGCTTCAAATAGTGGCACGCCTGTTGTTATTACAAGTGGATTTGCATCTCA
GAGCATTGTTAGAGTTCTTCAAGGAGAGAAAATTGGTACTCTCTTCCATAAGGACGCAAATTTGTGGGCACCATCCAAGGATGTTAGTGCTCGTGAAATG
GCTGTTGCTGCAAGAGAATGTTCCAGGCGTCTACAGAATTTGTCATCGGATGAGCGCAAGAAAATATTGTTAGACGTTGCTGATGCTCTAGAGGCAAATG
AGGATTTAATTAGAGCTGAGAATGAAGCAGATGTAGTTGCAGCACAAGATGCTGGATATGAGAAATCTTTGGTTGCTAGATTGACCCTGAAGCCAGGAAA
GATAGCAAGCCTCGCAAAATCCATCCGCACTCTTGCAAACATGGAAGACCCTATCAACCAGATACTCAAACGAACAGAGGTTGCTGAAGATTTAGTTCTG
GAGAAAACATCTTGCCCTTTGGGTGTGCTCTTGATTGTTTTTGAGTCTCGGCCTGATGCCTTGGTCCAGATTGCATCTTTAGCGATTCGAAGTGGTAATG
GCCTTCTCCTAAAAGGTGGAAAAGAGGCTATGAGATCAAATACAATACTGCATAAGGTTATAACTGATGCCCTTCCTGACACTGTTGGTAAAGGACTTAT
TGGCCTTGTTACAAGTAGAGATGAGATTGCTGACTTGCTAAAGCTTGATGATGTCATTGATCTTGTCATTCCAAGAGGTAGCAATAAGCTGGTTTCGCAA
ATCAAGGCATCAACTAAGATCCCAGTTCTTGGCCATGCCGATGGTGTCTGCCATGTATACATTGACAAATCAGCTAACATGGATATAGCAAAACGAATTG
TGATTGATGCCAAAATTGATTACCCAGCAGCCTGCAATGCAATGGAAACATTACTTGTTCATAAAGATCTTATAAAGTCCCCAGGTCTTGATGACATACT
GCTATCACTCAAAACAGAAGGAGTTGCTATCTATGGAGGGCCTGTTGCGCATGAAGTACTGTCCATTCCAAAAGCAGATTCATTCCATCATGAGTACAGC
TCTATGGCTTGCACAGTTGAATTTGTTGATGATGTACAATCAGCAATTGACCATATACATCGTTATGGAAGTGCACATACAGATTGCATTGTCACTACAG
ATAGTAAAGTCGCAGAAACTTTTCTGCGTCAAGTTGATAGTGCTGCTGTGTTTCACAATGCAAGTACGCGATTCTCTGATGGGGCTCGCTTTGGATTGGG
TGCTGAGGTTGGCATAAGCACAGGGCGCATACATGCTCGTGGACCAGTGGGTGTTGAAGGTCTCTTAACAACACGCTGGATCATGCGTGGAAGTGGGCAA
GTGGTGAATGGTGACAAGGATGTTGCCTACACCCACAAGAACCTTCCTTTGCAATGAGGTTGCTTTTGAGATTGATCAGGATTCAGTGCCCAGTAAAGTC
TGATAGTTTCATCAGACAAGTAGAAATGGTGAATCTTTGGAGATCGAGGATTGGAATCAATAGACTGCATATTCAGTATTGTGCAAAAACATATTATTGC
GGCGTTTCCGTAGGTCATTCTGTAGGAGAGTGGAGGCCTTGGCCTCCCCAGCGTTACAATAAAGTAAAGCAGTGCTGAGAGTAAGAGGGTGCGCACTATT
GTACCGAAGCTATGTGTAGGTTGAAACCAGAGATACCGATTGCATTGTTTTGTTTAGTTTATTTTGGTCTGATCGAACCATATAATATCGTAATTCTTGT
GCTCGCTTAGTTGTTTGCTTAGTATCGTGTTGCTTCTTGTTGCCTGATCTTAGGCATC
>Si026307m
ATGGGAAAAGCCGTCGCACGCCACGCCGTCGCGTGTCGTATCTCGTATCCACATGACCCGCCCTGTCGCTTTGCCGTACCGTTGGATTGGAAGGAGCCCA
TGCCAGGATCAGGGCCCTGCTGCGACCCTATCTCTTGTCTGACTCCACCACCATTCCCTCCTTGTCCGCTGCCTCCGTGTCACCGATCAATCGTCACATC
CCCTGGTTCTCGTACCGATAGCGTCGCTGTAATTCTCCGTCTAAAAACCATGTCTTGCACCGTGTTTGGAGATCAAACTCTGTCGAAAAAGGGTGGAAAC
AGGCGCGAATGCGACGAGGACGGAATGCCACGTCATCCCTCGCGTCCCGTCTCGTACCTCCCGATGGCTGCCTTCCCCCTTCGTTTCCGAGGCGTCCGTC
GCCTTCACTACTCCCAAAAACCATCATCTCGTGCCACGGGACAGCAGGGGGAAGGAAAATATCAGGCGCCAGCCACGACGCGACGCGATCCACGGTGCGG
GGACCTGCGGGCCAGCTTCGCGGCGGGGCGGACGCGCCCGGCGCAGTGGCGGGCGGCGCAGCTCAAGGGGATCGTCAAGATGATCGACGAGAAGGAGGCC
GACATCACCGCCGCGCTCCACGACGACCTCGCCAAGCCGCACATGGAGTCATACCTCCACGAGATATCGCTCGCGAAATCCTCGTGCAAGTTTGCGCTCA
ACGGGATCAAGAGTTGGATGAAGCCGGAAAAGGTACCTGCGGCCATAACTACATTCCCGTCCTCTGCGCAAATCGTCCCGGAGCCCCTCGGTGTGGTGCT
CATCATCTCCGCATGGAACTACCCTTTCCTGCTCTCTATTGACCCGGTCATTGGAGCAATCGCTGCTGGAAATGCTGTTGTCCTGAAGCCATCAGAAATA
GCGCCAGCAACATCGGCTATGTTTGCAAAGCTGCTGCCTGAGTATGTTGATAGCACATGTATTAAAGTTGTGGAGGGAGGTGTTACGGAAACGACCGCAC
TCTTGGAACAAAGATGGGATAAGATCTTCTACACAGGTAGCGGAACTGTAGGACGCATAGTGTTGGCAGCAGCCGCAAAGCATCTAACCCCAGTGGCTCT
GGAGCTTGGTGGAAAATGCCCTGTTATTGTTGATTCTGATGTTGATCTTCACGTTGCTGTTAAGAGGATTGCTGTTGGCAAATGGGGATGTAACAGTGGC
CAAGCATGCATCGCTCCAGATTACATCATAACAACGAAATCATTTGCACCAGAACTGGTTGACTCTTTGAAAAGAGTTCTGGAAAGGTTCTATGGGAAGG
ATCCTCTGGAATCAGGGGACTTGTCTCGTATTGTGAATTCTAAACATTTTCAGAGATTGACAGAATTGGTAGAAGAAAAGAAAGTAGCTGACAAGATTGT
GTATGGCGGCCAGACTGACGAGAAGAAATTGTAAGGATTTTTTACTTTCACTTCTGCAGGTACGGTTAGGCTAGTGAAAGCTTTTCTAATTACCATTGAC
AATTGTTTCTTGTGTAACAGAAAAATTGCTCCCACAATATTGTTGGATGTTCCCCAGGATACAGCACTCATGACAGGGGAAATATTTGGCCCCTACCTTC
CTATTGTGACGGTCAGTAATATTTCTCTGCCTTCATATAGCAGCTGTAAATCTGTAGTAATCTCCCGCTCGGGCACACCTGCTCCTCTTTTGGCAGATAA
CGTTGCCATCACCTGACTCATAGATCTAGGTGCTTAGAAGTTAGATCTAAAAAGGACAGCAGAATGTCTCCTAGGTATATCAAATTTGCAAATGAAAGCT
ATCTTAACTGAAAAAGTTGGTTTGAGGGGCAAAAGTTCGTGGCACATATTTCTACAACGTTTTTCATGTCATAGTCGTGCCCACTGGTCCAAATTGTGGT
CTCATTCCGTCTGGAATTGTCTTTTCAGGTCGAAAAGATCGAAGAAAGCATCGACTATGTCAACTCCAAGACAAAGCCACTTGCGGCCTACCTCTTCACC
AAGAACAAGAAGCTGCAGCAGGACTTCGTGGAGAACGTCCCTGCAGGAGGAATGCTCGTGAACGACGTCGCGCTGCATCTCACGAACCCGTACCTCCCCT
TCGGCGGCGTCGGCGACAGCGGGACGGGCTGCTACCACGGCAAGTTCAGCTTCGACTGCTTCAGCCACAAGAAGGCGGTCCTGATCCGCAGCTTCGGCGG
CGAGGCGGCGGCGAGGTACCCGCCCTACACGCCGGAGAAGCAGAAGATCCTGAGGGGCCTGATCAACGGCAGCTTCATCGCCCTCATCCTGGCGCTCCTG
GGGTTCCCCAGGGAGAGGCGCTAGACGATGACCGCCCCTCCCGGTTCAGTACAGGCTCTTGTTCGTGTTCGTCCGGTGCAGAGTATACAACCACCACGCT
GTCGAATACACAGTTGTACAATGCTGTATATTGTCGCATTCGGATGTGCGTTATTGAATTGTACCTAAAAGAGCTACATGAATAAGCACGATCTGTCTGT
TAATTCAGTGTGCAGAATGGATAGGATGTCTCTGGTATCTGTCTGATTTTTATTGTTCATAGGTGTACTGTTGTTAATTGGTTGATGAAGCTGAAGTGTC
TGGATAATTCTGGAATCAATGGACTGGAGGGCACAAAACCA
>Si000743m
MVGDLCLGGRRGLARRAPSPPAAFPLRVLRVVAACVVVVTLMCRGVAGSGSAVLAPARPSNLRFPVSLGERASSVPPRSLLSSLAATPTPLALNVCGAMA
 GATNGSGGGGGGKGFEVPRVEVRFTKLFINGNFVDAVSGKTFETRDPRTGEVIANIAEGDKADVDLAVKAAREAFDNGPWPRMTGYERGRILHKFADLID
 QHVEELAMLDTVDAGKLFLVGKVRDIPGAAHLLRYYAGAADKIHGETLKMAQRMHGYTLKEPVGVVGHIVPWNYPTTMFFFKVSPALAAGCAVVVKPAEQ
 TPLSALFYAHLAKEAGVPDGVLNVVTGFGPTAGAAVASHMDVDKLSFTGSTEVGRLVMKAAAESNLKSVSLELGGKSPIVVFDDADLDMAVNLVNFATYT
 NKGEICVAGTRIYVQEGIYDAFVKKAAELAKKSVVGDPFNPRVNQGPQVDKDQYEKVLKYIDIGKREGATLVTGGKPCGDKGYYIEPTIFTDVKDGMAIA
 QDEIFGPVMALMKFKTVEEVIQKANNTRYGLAAGIVTKNIDIANTVSRSIRAGAIWINCYFAFDPDAPFGGYKMSGFGKDMGMDGLEKYLQTKTVVTPLY
 NTPWL* 
>Si000898m
MPIYKAASSRASSSSLQDDDSSPSETTARRQSHTTAQADRTRSSRAQRQLASSMAGNGKAAAAGVVVPEIKYTKLFINGEFVDAVSGKTFETRDPRTGDV
 LAHVAEAGKADVDLAVKAARDAFEHGKWPRMSGYERGRIMNKLADLVDQHTEELAALDGADAGKLLLLGKIIDVPGATQMLRYYAGAADKIHGDVLRVSG
 KYQGYTLKEPIGVVGVIIPWNFPTMMFFLKVSPALAAGCTVVVKPAEQTPLSALYYAHLAKLAGVPDGVINVVPGFGHTAGAAITSHMDVDSVAFTGSTE
 IGRLIMESAARSNLKTVSLELGGKSPLIVFDDADVDMAVNLSRLAIFFNKGEVCVAGSRVYVQEGIYDEFVKKAVEAAQSWKVGDPFDVTTNMGPQVDKE
 QFEKVLKYIEHGKSEGATLLTGGKPAAEKGYYIEPTIFVDVTDDMKIAQEEIFGPVMSLMKFKTVDEVIEKANCTKYGLAAGIVTKSLDIANRVSRSVRA
 GTVWVNCYFAFDPDAPFGGYKMSGFGRDQGLAAMDKYLQVKSVITALPDSPWY* 
>Si006183m
MARRAASSLVSRCLLANRAAASAGAAPAVPSALRRPVGTRGLLPGVLQRFSTAAVAEEPISPPVQVNYTKLLINGNFVDSASGKTFPTLDPRTGEVIAHV
 AEGDAEDVNRAVAAARKAFDVGPWPKMTAYERSRILLRFADLIEKHNDELAALETWDNGKPYEQAAHIEVPMVARLMRYYAGWADKIHGLVVPADGPHHV
 QVLHEPIGVAGQIIPWNFPLLMFAWKVGPALACGNTLVLKTAEQTPLSALYISKLLHEAGLPEGVVNVVSGFGPTAGAALASHMDVDKLAFTGSTDTGKI
 VLELAARSNLKPVTLELGGKSPFVIMDDADVDHAVELAHFALFFNQGQCCCAGSRTFVHERIYDEFVEKSKARALKRVVGDPFRKGVEQGPQIDDEQFNK
 ILRYIRSGVDSGATLVTGGDRLGDKGFYIQPTIFSDVQDGMKIAQEEIFGPVQSILKFKDLNEVIERANASQYGLAAGVFTKSLDTANTLTRALRVGTVW
 VNCFDVFDAGIPFGGYKQSGIGREKGVDSLKNYLQVKAVVTPIKNAAWL* 
>Si006255m
MGSEGNGGVTDRPAAEEKNVGAPPFEMPEIRFTKLFINGCFVDAGSGRTFETRDPRTGDVIASVAEGDKEDVDLAVKAARDAFDHGEWPRMSGSERGRIM
 MRFADLVEQHAGELAALESLDAGKHPAVTMAVDIGNAAGSLRYFAGAADKIHGETLKMRGQFQGYTLREPLGVAGLIIPWNFPTTMFGIKVAPALAAGCT
 VVVKPAEQTPLSALYLADLAKQAGIPDGVINVVPGFGPTAGAAIASHMNVDIVSFTGSTEVGRLIMEASAKSNLKPVSLELGGKSPLIIFDDADLDMAVE
 LAISANFFNKGEACVAASRVYVQDSIYDRFEKKLAERMKSWVVGDPLNDPRVDQGPQVDKAQYERVLSFIDRGKREGATLLTGGKPCGKKGYYIEPTIFT
 NVKEDMVIAKEEIFGPVMCLMKFKTVEEAIARANGTTYGLGAGVVTRDLDVANRVVRSVRAGLVWVNCYFAVSSDCPFGGRKMSGFGKDEGMHALDKFLA
 VKSVVTPLRDSPWL* 
>Si009902m
MAAPPLVPRRGLFVGGGWREPSLGRRLPVVNPATEATIGDIPAATAEDVEIAVAAARDAFSRDGGRHWSRSPGAVRAKFLRAIAAKIKDRKSDLALLETL
 DSGKPLDETVADMDDVAACFEYYADLAEALDGKQHSPIPLPMENFKSYILKEPIGVVGLITPWNYPLLMATWKVAPSLAAGCTAVLKPSELASLTCLELG
 AICIEVGLPPGVLNIITGLGSEAGAPLSSHPHVDKVAFTGSTETGKKIMTAAAQMVKPVSLELGGKSPLIVFDDVDIDKAVEWAMFGIFANAGQVCSATS
 RLLLHEKIAKQFLDRLVAWAKNIKISDPLEVGCRLGSVVSEGQYEKIKKFISTARSEGATILYGGARPQHLRKGFFIEPTIITDVSTSMQIWREEVFGPV
 ICIKEFRTESEAVELANDTHYGLAGAVISNDEERCERISKALHSGIVWINCSQPTLVQAPWGGNKRSGFGRELGEWGLENYLTVKQVTKYCSDEPWGWYQ
 PPSKL* 
>Si009981m
MEAVTVAAQARERLRASFASGRTRPAAWRAAQLRGLLRMAVEMEAEICAALRADLAKPRTESYVHEISLVTSSCKFALKNLQKWMKPKKVPAGLLTFPST
 ARVTAEPLGVVLVISAWNYPFLLAIDPVIGAIAAGNAVVLKPSEIAPATSSLLADLLPQYVDSSCIKVVEGGVAETTALLEQKWDKIFYTGNSKVGLIVM
 SFAAKHLTPVVLELGGKCPVVVDSNVDLHVTAKRIAAGKWGCNNGQACISPDYIITTKSFAPKLLDSLSKVLEKFYGKDPLRSADLSRIVNSNHFNRLKA
 LMDEEMVYDKIVFGGQSDEQQLKIAPTLLLDPPLDSAIMKEEVFGPLLPIITVDKIHESFALINSMSKPLAAYLFSKDSKLKHQFERNVSAGGMVFNDTS
 IHLTNQHLPFGGVGESGVGSYHGTFSFDAFAHKKAVLDRSFLGEAKARYPPYTPGKLKILKGVLKGNPLAMVQAAVGCTGGA* 
>Si009984m
MGTEAGARLGETVRELREAYEGGRTRSLAWRQSQLRGLLRLLKEKEVEAFQALHKDLGKHHAEAYRDEVGLLNKSANGALQQLGKWTAPERVWVPLVAWP
 ATAQLVPEPLGVVLIFSCWNVPLGLSLEPLIGAIAAGNAVALKPSELSPCTAKFLADNIGRYVDPSAVKVVQGGPEVGEQLMEHRWDKVLFTGSPRIARS
 VMAAASRHLTPVALELGGKCPCIFDAMPGGRDLQVSVNRIIGGKWSSCAGQACIAIDYVLVEERFAPVLIKMLKSTLKRFFQEADHMARIVNERNFERLS
 SLLKDRAVAPSILHGGSMDAKNLYIEPTILLNPPLDSAIMTEEIFGPLLPIITVKKIEDSIAFVKARPKPLAIYAFTRDAALRRRIVDETSSGTVTFNDA
 VVQYAIDGLPFGGVGQSGFGQYHGKYSFEMFSHKKAIMKRGYLIELALRYPPWDERKVTLMRHLYRFNYFAFVLSFLGLRR* 
>Si013592m
MAAPATVPLRQLFVDGEWRAPAQGRRLPVINPATEAQIGEIPAGTAEDVEAAVAAARAALRRNRGRDWARAPGAVRAKYLRAIAAKIIERKPELAKLEAL
 DCGKPYDEAAWDMDDVAGCFEYFADQAEALDKRQNSPVTLPMETFKCHLRREPIGVVGLITPWNYPLLMATWKVAPALAAGCTAVLKPSELSSVTCLELG
 DVCKEVGLPSGVLNIVTGLGPDAGAPLAAHPDVDKVSFTGSFETGKKIMAAAAPMVKPVTLELGGKSPIVVFDDVDIEKAVEWTLFGCFWTNGQICSATS
 RLLVHTKIAKEFKERMVAWSKNIKVSDPLEDGCRLGPVVSEGQYEKIKKFISNAKSEGATILTGGVRPAHLEKGYYLEPTIITDVSTSMEIWREEVFGPV
 LCVYEFSTEDEAIELSNDTHYGLAGAVISNDRERCQRLAEEIDAGCIWVNCSQPCFFHAPWGGNKRSGFGRELGEGGIDNYLNIKQVTEYLSDEPWGWYP
 APAKM* 
>Si013613m
MALAGTGVFAEILDGEVYKYYADGEWHVSGSGKSVAIVNPTTRKTQYKVQACTQEEVNKVMDAAKVAQKAWARTPLWKRAELLHKAAAILKEHKAPIAEC
 LVKEIAKPAKDAVSEVVRSGDLVSYTAEEGVRVLGEGKLLVSDSFPGNERNKYCLSSKIPLGVVLAIPPFNYPVNLAVSKIGPALIAGNSLVLKPPTQGA
 VAALHMVHCFHLAGFPKGLISCVTGKGSEIGDFLTMHPGVNCISFTGGDTGIAISKKAGMVPLQMELGGKDACIVLEDADLDLVAANIVKGGFSYSGQRC
 TAVKVVLIMESIADAVVQKVNAKLAKLKVGPPEDDSDITPVVTESSANFIEGLVMDAKEKGATFCQEYRREGNLIWPLLLDHVRPDMRIAWEEPFGPVLP
 VIRINSVEEGIHHCNASNFGLQGCVFTRDINKAILISDAMETGTVQINSAPARGPDHFPFQGLKDSGIGSQGITNSINMMTKVKSTVINLPSPSYTMG* 
>Si016807m
MYCTNQTRRNCNIRIVGCGRSFQQIVIHVLVEDTTPLNRSLLPGALLHRFSTAPAAAASPTTEEPIQPAVEIKHTQLLINGNFVDAASGKTFPTLDPRTG
 EVIARVAEGDSEDIDRAVAAARKAFDEGPWPRMTAYERCRVLLRFADLIERHADEIAALETWDNGKTLAQSAGAEVPMLARCMRYYAGWADKIHGLVVPA
 DGAHHVQVLHEPVGVAGQIIPWNFPLLMFAWKVGPALACGNAVVLKTAEQTPLSALYVASLLHEAGLPDGVLNVVSGFGPTAGAALCSHMGVDKLAFTGS
 TGTGQIVLELAARSNLKPVTLELGGKSPFIVMDDADVDQAVELAHHAVFFNQGQCCCAGSRTFVHERVYDEFVEKSKARAQKRVVGDPFRNGVEQGPQID
 EEQFKKILRYVQSGVDSGATLVAGGDRAGSRGFYIQPTVFADAKDEMKIAREEIFGPVQTILKFSGVEEVIRRANATQYGLAAGVFTRSLDAANTLSRAL
 RAGTVWVNCYDVFDAGIPFGGYKMSGVGREKGVYALRNYLQTKAVVTPIRNAAWL* 
>Si016884m
MAMAIGMMTMRRAAALGARHILAASSSSRVVPLRHMSADAGAAMEKIRAAGLLRTQGLIAGQWVDAYDGKTIEVQNPATGEVLASVSCMGSRETSDAIAS
 AHSTFYSWSKLTANERSKALRKWYDLIIAHKEELALLMTLEQGKPMKEALGEVNYGASFIEYFAEEAKRIYGDIIPPTLSDRRLLVLKQPVGVVGAITPW
 NFPLAMITRKVGPALACGCTVVVKPSEFTPLTALAAADLALQAGIPAGALNVVMGNAPEIGDALLQSTQVRKITFTGSTAVGKKLMAGSADTVKKVSLEL
 GGNAPCIVFDDADIDVAVKGSLAAKFRNSGQTCVCANRILVQEGIYEKFASAFIKAVQSLQVGNGLEESTSQGPLINEAAVQKVEKFINDATSKGANVML
 GGKRHSLGMTFYEPTVVGNVSNDMLLFREEVFGPVAPLIPFKTEEEAIHLANDTNAGLAAYIFTRSIPRSWRVSESLEYGLVGVNEGIISTEVAPFGGVK
 QSGLGREGSKYGVDEYLELKYICMGNMG* 
>Si017050m
MGSVPAEEMAVDFGGLVGDLREVYESDRTRDLEWRESQLRGLVRLLEEEEEAIFDVLREDLGKHRGEAFRDEVGVLKKSVVDKLQNLKNWAAPEKAHTPL
 VAFPATAMVVPEPLGVVLIFSCWNLPIGLALEPLSGALAAGNAVVVKPSELAPSTSAFLAANIPKYLDAKAVKVVEGGADVGEKLMEHRWDKVLFTGSSR
 VGRLIMTKAAKHLTPVALELGSKCPCIIDWLDSNRDSQVAVNRIIGAKWSTCSGQACIAIDYVLVEEEFAPILIEMLKSTLKRFFTKTEYMARILNEKHF
 KRLSGLLADRRVAASVVHGGHFNPKTLSIEPTLLLNPPLDSDIMTEEIFGPLLPIITVKKIEDSITFLKSKPKPLAIYAFTRNEELKRRIIDETSSGSVT
 FNDAIVQYGLDSIPFGGVGHSGFGQYHGKYSFEMFSHKKAVLKRSFLIEFMFRYPPWDESKIGFLRRVYRFDYISLFFALIGLRR* 
>Si029116m
MACDTVRQFFTGKTCRQPRGRRAPSPSRIRHSSASVSWPATPSLESARRGPPPPPPSPAARGGRLDGLAPEQPRPSLAAARARMARNTWTALPWRDAALV
 EEEERAKQTFRAPCTRWRYELACHFTLPTPPPSTSTPPSSPALPSPLPSPPLPIPSRRTEPHPFRKERRRAMGAFARKEHQFLSELGLAPRNLGSFACGA
 WGGSGPVVNSTSPANNQVIAEVVEASVNDYEDGMRACFDASKSWMAIPAPKRGEIVRQIGDALRAKLHHLGRLVSLEMGKILPEGIGEVQEIIDMCDYAV
 GLSRQLNGSIIPSERARRGPNHMMMEVWNPLGVVGVITAFNFPCAVLGWNACIALVCGNCVVWKGAPTTPLITIAMTKIVASVLEKNNLPGAIFTAFCGG
 TEIGQAIAVDTRIPLVSFTGSTRAGLMVQQQVNARFGKCLLELSGNNAIIVMDDADIQLAVRSVLFAAVGTAGQRCTTCRRLILHESIYQTFLDQLVEVY
 KQVRIGHPLEKGTLLGPLHTPTSKENFLKGIQTIKSQGGTILFGGSAIESEGNFVQPTIVEISASAPVVKEELFGPVLYVMKFQTLKEAIEINNSVPQGL
 SSSIFTKRPEIIFKWLGPHGSDCGIVNVNIPTNGAEIGGAFGGEKATGGGREAGSDSWKQYMRRATCTINYGTELPLAQGINFG* 
>Si029327m
MQETTYEEHQSNKPLRLRLTQSERLRRHPAPIRKRRDRRRPPNMLRAALSRSASGLRRSPAMAAAAPLSTAAAASWLSNGPASSPPRVRLLIGGEFVESR
 ADEHVDVTNPATQEVVSRIPLTTADEFRAAVDAARTAFPGWRGTPVTTRQRVMFKFQELIRANMDKLAENITTEQGKTLKDAWGDVFRGLEVVEHACGMG
 TLQMGEYVSNVSNGIDTFSIREPLGVCAGICPFNFPAMIPLWMFPVAVTCGNTFVLKPSEKDPGAAMMLAELAMEAGLPKGVLNIVHGTHDVVNNICDDE
 DIKAVSFVGSNTAGMHIYSRASASGKRVQCNMGAKNHAIILPDADKDATLNALIAAGFGAAGQRCMALSTAVFVGGSESWEEELVKRASGLVVNSGMVND
 ADLGPVISREAKDRICKLVQNGVDSGARLLLDGRDIVVPKFEDGNFVGPTILADVKSDMECYKEEIFGPVLLLMKAESLDDAIQIINRNKYGNGASIFTT
 SGVSARKFQTDIEAGQVGINVPIPVPLPFFSFTGSKASFAGDLNFYGKAGVQFFTQIKTITQQWKESPAQRVSLSMPTSQK* 
>Si029482m
MKYLGYFPALTPDEVKEHVAQARKAQKIWAKSSFKQRRQFLRILLKYILENQDLICEVSSRDTGKTMVDASLGEIMTTCEKITWLLDEGEKWLKPEYRST
 GRSMLHKRAKVEFYPLGVIGAIVSWNYPFHNVFNPMLAALFSGNAAVIKVSEHATWSGCFYFRIIQAALSAVGAPENLVHIITGFAETGQALVSSVDKII
 FVGSPGVGKMIMQRASETLIPVTLELGGKDSFIVCEDVDLPNVVQVAVRAALQSSGQNCAGAERFYVHNDIYSAFVSQVVKIVKSICVGPPLSGRYDMGA
 ICMMEHSEKLQNLVNDALDKGAEIAVRGSFGHLGEDAVDQFFPPTVLVNVNHTMKIMQEEAFGPILPIMKFSSDEEAIKLANDSKYGLGCAVFSGNQKRA
 IRIASQLHCGVAAINDFASSYMCQSLPFGGVKDSGFGRFAGIEGLRACCLVKAVVEDRFWPYIKTMIPKPIQYPVSKHGFEFQELLVQTLYGYSVWDRLR
 SLVNLVKMITEQNSAPAPSTTTKKRR* 
>Si040073m
MATNDCNSSGNAADLVVPEIKFTKLFINGEFVDPVSGDTFETRDPRTGNVLAHIAEADKADADLAVKAAREAFDHGTYVAPHERGRTMNRLADLVEQHTEE
 LAALDGADAGKLLLLGKLMDIPFAAQTLRYYAGAADKYQGYTLKEPIGVVGIIIPWNFPSLMFFLKVSPALAAGCTVVVKPAEQTPLSALYYAHLAKLVSF
 TGSGEVGRLVMESAARSNLKTVSLELGGKSPLIIFDDADVDMAVNLSRLAIFYNKGEVCVAGSRVYVQEGIYDEFVKKAVEAAQNWKVDKEQFEVVLSYIQ
 HGKSEGATLLTGGKPAGDKGYYIEPTIFADVTEDMKIAQEEIFGPVMSLMKFKTVDEAIEKANCTKYGLAAGIVTRSLDVANRVSRSELLHKVRSLHVLYT
 RLSTLLHTKPEGRRLTAYQLLRRFFRRSSGGPSEHSMVTFATAFDPLFGGYKMSGFGRNMGVAVPAGQERHHRASGLATVLTTEVCVAEPACMHGALHVWT
 LASYMAGRRSIAAIPSARRFVPWIRSPVASRARCNLQAAYSDREIDSHTDRPCRPSDPDLVTTDKHEYTTQALYASRTSCNEEDRYTLPVSMHAYVPTHHV
 HASWTSLWAYDDAGTASPRCGVFEQYRERTAGMHRIAWTLDRSDCIGTLKRRN*  
>Si021508m
MQRPHSCRGKLKAPAAIHDDSSTRLWECRVAESEPNKPSLPSNLSGRSRGRSHLTSPPMSRLLSRRHLAAAAAARRSAPLACVSRWLHTPSFATVSPQEI
 SGSNPAEVHNFVQGSWTASANWNWIVDPLNGEKFIKIAEVNGTEIKPFVESLSKCPKHGLHNPLKAPERYLMYGDISAKAAHMLGQPAVSDFFAKLIQRV
 SPKSYQQALAEVQVSQKFLENFCGDQVRFLARSFAVPGNHLGQRSNGYRWPYGPVAIITPFNFPLEIPLLQVMGALYMGNKPLLKVDSKVSVVMEQMLRL
 LHDCGLPAEDMDFINSDGVTMNKLLLEANPKMTLFTGSSRVAEKLAADLKGRVKLEDAGFDWKILGPDVQEVDYIAWVCDQDAYACSGQKCSAQSVLFMH
 KNWSSSGLLEKMKKLSERRKLEDLTIGPVLTVTTEAMTEHMNNLLKIPGSKVLFGGEPLENHSIPKIYGALKPTAVFVPLEEILKSGNFELVTKEIFGPF
 QVVTEYSEDQLDLVLEACERMNAHLTAAVVSNDPLFLQDVLGRSVNGTTYAGIRARTTGAPQNHWFGPAGDPRGAGIGTPEAIKLVWSCHREIIYDIGPV
 PKNWSLPSAT* 
>Si000348m
MADGSKAREAVTQPPALYLLRSARSTIFWGNDLPDSTSGATREFLFGVGLQHQRRWHRQAPPHPSHSRPSRHGEERMGRGGIGGAVAMETADSTRAFVKD
 VKRIIIKVGTAVVTGQNGRLAMGRLGSLCEQVKQLNFQGYEVILVTSGAVGVGRQRLQYRKLIHSSFADLQNPQMDFDGKACAAVGQSGLMAIYDTMFSQ
 LDVTSSQLLVTDRDFKDPSFGDQLRETVFALLDLKVIPLFNENDAISTRRQPYEDPSGIFWDNDSLAALLAAELNADLLIMLSDVEGLYSGPPSDPQSKI
 IHTYVNEKHGKLISFGEKSRVGRGGMQAKVFAAANAASKGVPVVIASGFATDSIIKVLKGEKIGTLFHNEANLWECSKEATAREMAVAARDCSRRLQKLS
 SEERKKILLDIADALEANEDAIRSENEADVEAAQGAGYEKSLIARMTLKPGKITNLARSIRAIADMEDPISHTLKRTEVAKDLVFEKAYCPLGVLLIIFE
 SRPDALVQIATLAIRSGNGLLLKGGKEAMRSNAILHKVITGVIPDAVGKKLIGLVTSKDEIADLLALDDVIDLVIPRGSKNLVSQIKATTKIPVLGHADG
 ICHVYIDKSADMDMAKRIVLDAKVDYPAACNAMETLLIHKDLSKSEGLDDLLVELEKEGVVIYGGPIAHDKLKLPKVDSFRHEYSSMACTLEFVDDVHSA
 IDHINRYGSAHTDCIITTDEKAAESFLQQVDSAAVFHNASTRFCDGTRFGLGAEVGISTGRIHARGPVGVDGLLTTRCILRGSGQVVNGDKGVVYTHRDL
 PLQ* 
>Si021235m
MLQQNLHSWCPTTYQTAAGVQDPAAGCCAGAWWSRISAPSPIPPPLQNPLLSLSSALLAIAAKRRRERAPPPEKNWIREGEVDREGRRRTRSGVELEALP
 PAMATADRNRSFMKDVKRVIIKVGTAVVTRHDGRLALGRLGALCEQVKELNTLGYEVIMVTSGAVGVGRQRLKYRKLVNSSFADLQKPQMELDGKACAAV
 GQSGLMALYDMLFTQLDVSSSQLLVTDNDFENPNFRERLRETVESLLDLKVVPVFNENDAISTRKAPYEDSSGIFWDNDSLAGLLAIELKADLLVLLSDV
 DGLYSGPPSEPQSKLIHTYIKEKHHNEITFGDKSRVGRGGMTAKVKAAFVASNSGTPVVITSGFASQSIVRVLQGEKIGTLFHKDANLWAPSKDVSAREM
 AVAARECSRRLQNLSSDERKKILLDVADALEANEDLIRAENEADVVAAQDAGYEKSLVARLTLKPGKIASLAKSIRTLANMEDPINQILKRTEVAEDLVL
 EKTSCPLGVLLIVFESRPDALVQIASLAIRSGNGLLLKGGKEAMRSNTILHKVITDALPDTVGKGLIGLVTSRDEIADLLKLDDVIDLVIPRGSNKLVSQ
 IKASTKIPVLGHADGVCHVYIDKSANMDIAKRIVIDAKIDYPAACNAMETLLVHKDLIKSPGLDDILLSLKTEGVAIYGGPVAHEVLSIPKADSFHHEYS
 SMACTVEFVDDVQSAIDHIHRYGSAHTDCIVTTDSKVAETFLRQVDSAAVFHNASTRFSDGARFGLGAEVGISTGRIHARGPVGVEGLLTTRWIMRGSGQ
 VVNGDKDVAYTHKNLPLQ* 
>Si026307m
MGKAVARHAVACRISYPHDPPCRFAVPLDWKEPMPGSGPCCDPISCLTPPPFPPCPLPPCHRSIVTSPGSRTDSVAVILRLKTMSCTVFGDQTLSKKGGN
 RRECDEDGMPRHPSRPVSYLPMAAFPLRFRGVRRLHYSQKPSSRATGQQGEGKYQAPATTRRDPRCGDLRASFAAGRTRPAQWRAAQLKGIVKMIDEKEA
 DITAALHDDLAKPHMESYLHEISLAKSSCKFALNGIKSWMKPEKVPAAITTFPSSAQIVPEPLGVVLIISAWNYPFLLSIDPVIGAIAAGNAVVLKPSEI
 APATSAMFAKLLPEYVDSTCIKVVEGGVTETTALLEQRWDKIFYTGSGTVGRIVLAAAAKHLTPVALELGGKCPVIVDSDVDLHVAVKRIAVGKWGCNSG
 QACIAPDYIITTKSFAPELVDSLKRVLERFYGKDPLESGDLSRIVNSKHFQRLTELVEEKKVADKIVYGGQTDEKKL* 
