# Supplementary material for: Characteristics and Expression Patterns of the Aldehyde Dehydrogenase (ALDH) Gene Superfamily of Foxtail Millet (Setaria italica L.)
Source: PLoS One. 2014 Jul 2;9(7):e101136. doi: 10.1371/journal.pone.0101136 (PMC4079696; doi:10.1371/journal.pone.0101136)
Supplement: Text S2 — Multiple alignments of ALDH amino acid sequences from A. thaliana , O. sativa , S. Bicolor , Z. Mays and S.italica . (TXT) [file pone.0101136.s010.txt]

 Si000743m -------------------------MVGDLCLGGRRGLARRAPSPPAAFPLRVLRVVAACVVVVTLMCRGVAGSGSAVLAPARPSNLRFPVSLGERASSVPPRSLLSSLAATPTPLALNVCGAMAGATNGSGGGGGGKGFEVPRVEVRFTKLFINGNFVDAVSGKTFETRD--------------------------------------PRTGEVIANIAEGDKADVDLAVKAAREAFDNG---PWPRMTGYERGRILHKFADLID--QHVEELAMLDTVDAGKLFLVGKVRDIPGAAHLLRYYAGAADKIHGET---LK----MAQRMHGYTLKE-PVGVVGHIVPWNYPTTMFFFKVSPALAAGCAVVVKPAEQTPLS----ALFYAHLAKEAGVPDGVLNVVTGFGPTAGAAVASHMDVDKLSFTGSTEVG------RLVMKAAAESNLKSVSLELGGKSPIVVF------DDADLDMAVNLVNFATYTN-KGEICVAGTRIYVQEGIY-DAFVKKAAELAKKSVVGDPFN-PRVNQGPQVDKDQYEKVLKYIDIGKREGATLVTGGKP--C---GDKGYYIEPTIFTDVKDGMAIAQDEIFGPV-MALMKFKT-VEEVIQKANNTRYGLAAGIVT-------KNIDIANTVSRS-----IRAGAIWIN-------------------------------------CYFAFDPDAPFGG----------YKMSGFGKDMGMDG--------------------------------------LEKYLQTKTVVTPLYNT----PWL*------------------------------------------------------------------------------------------------------------------------------------------
 Si000898m ---------------------------------------------------------------MPIYKAASSRASSSSLQDDDSSPSETTARRQSHTTAQADRTRSSR------------AQRQLASSMAGNGKAAAAGVVVP--EIKYTKLFINGEFVDAVSGKTFETRD--------------------------------------PRTGDVLAHVAEAGKADVDLAVKAARDAFEHG---KWPRMSGYERGRIMNKLADLVD--QHTEELAALDGADAGKLLLLGKIIDVPGATQMLRYYAGAADKIHGDV---LR----VSGKYQGYTLKE-PIGVVGVIIPWNFPTMMFFLKVSPALAAGCTVVVKPAEQTPLS----ALYYAHLAKLAGVPDGVINVVPGFGHTAGAAITSHMDVDSVAFTGSTEIG------RLIMESAARSNLKTVSLELGGKSPLIVF------DDADVDMAVNLSRLAIFFN-KGEVCVAGSRVYVQEGIY-DEFVKKAVEAAQSWKVGDPFD-VTTNMGPQVDKEQFEKVLKYIEHGKSEGATLLTGGKP--A---AEKGYYIEPTIFVDVTDDMKIAQEEIFGPV-MSLMKFKT-VDEVIEKANCTKYGLAAGIVT-------KSLDIANRVSRS-----VRAGTVWVN-------------------------------------CYFAFDPDAPFGG----------YKMSGFGRDQGLAA--------------------------------------MDKYLQVKSVITALPDS----PWY*------------------------------------------------------------------------------------------------------------------------------------------
 Si006183m ---------------------------------------------------------------MARRAASSLVSRCLLANRAAASAGAAPAVPSALRRPVGTRGLLPG------------VLQRFSTAAVA------EEPISPPVQVNYTKLLINGNFVDSASGKTFPTLD--------------------------------------PRTGEVIAHVAEGDAEDVNRAVAAARKAFDVG---PWPKMTAYERSRILLRFADLIE--KHNDELAALETWDNGKPYEQAAHIEVPMVARLMRYYAGWADKIHGLV---VP----ADGPHHVQVLHE-PIGVAGQIIPWNFPLLMFAWKVGPALACGNTLVLKTAEQTPLS----ALYISKLLHEAGLPEGVVNVVSGFGPTAGAALASHMDVDKLAFTGSTDTG------KIVLELAARSNLKPVTLELGGKSPFVIM------DDADVDHAVELAHFALFFN-QGQCCCAGSRTFVHERIY-DEFVEKSKARALKRVVGDPFR-KGVEQGPQIDDEQFNKILRYIRSGVDSGATLVTGGDR--L---GDKGFYIQPTIFSDVQDGMKIAQEEIFGPV-QSILKFKD-LNEVIERANASQYGLAAGVFT-------KSLDTANTLTRA-----LRVGTVWVN-------------------------------------CFDVFDAGIPFGG----------YKQSGIGREKGVDS--------------------------------------LKNYLQVKAVVTPIKNA----AWL*------------------------------------------------------------------------------------------------------------------------------------------
 Si006255m --------------------------------------------------------------------MGSEGNGGVTDRPAAE----------EKNVGAPP-------------------------------------FEMP--EIRFTKLFINGCFVDAGSGRTFETRD--------------------------------------PRTGDVIASVAEGDKEDVDLAVKAARDAFDHG---EWPRMSGSERGRIMMRFADLVE--QHAGELAALESLDAGKHPAVTMAVDIGNAAGSLRYFAGAADKIHGET---LK----MRGQFQGYTLRE-PLGVAGLIIPWNFPTTMFGIKVAPALAAGCTVVVKPAEQTPLS----ALYLADLAKQAGIPDGVINVVPGFGPTAGAAIASHMNVDIVSFTGSTEVG------RLIMEASAKSNLKPVSLELGGKSPLIIF------DDADLDMAVELAISANFFN-KGEACVAASRVYVQDSIY-DRFEKKLAERMKSWVVGDPLNDPRVDQGPQVDKAQYERVLSFIDRGKREGATLLTGGKP--C---GKKGYYIEPTIFTNVKEDMVIAKEEIFGPV-MCLMKFKT-VEEAIARANGTTYGLGAGVVT-------RDLDVANRVVRS-----VRAGLVWVN-------------------------------------CYFAVSSDCPFGG----------RKMSGFGKDEGMHA--------------------------------------LDKFLAVKSVVTPLRDS----PWL*------------------------------------------------------------------------------------------------------------------------------------------
 Si009902m --------------------------------------------------------------------------------------------------------------------------------------------MAAPPLVPRRGLFVGGGWREPSLGRRLPVVN--------------------------------------PATEATIGDIPAATAEDVEIAVAAARDAFSRDGGRHWSRSPGAVRAKFLRAIAAKIK--DRKSDLALLETLDSGK-PLDETVADMDDVAACFEYYADLAEALDGKQHSPIPL---PMENFKSYILKE-PIGVVGLITPWNYPLLMATWKVAPSLAAGCTAVLKPSELASLT----CLELGAICIEVGLPPGVLNIITGLGSEAGAPLSSHPHVDKVAFTGSTETG------KKIMTAAAQM-VKPVSLELGGKSPLIVF------DDVDIDKAVEWAMFGIFAN-AGQVCSATSRLLLHEKIA-KQFLDRLVAWAKNIKISDPLE-VGCRLGSVVSEGQYEKIKKFISTARSEGATILYGGARPQH---LRKGFFIEPTIITDVSTSMQIWREEVFGPV-ICIKEFRT-ESEAVELANDTHYGLAGAVIS-------NDEERCERISKA-----LHSGIVWIN-------------------------------------CSQPTLVQAPWGG----------NKRSGFGRELGEWG--------------------------------------LENYLTVKQVTKYCSDE----PWGWYQPPSKL*----------------------------------------------------------------------------------------------------------------------------------
 Si009981m ----------------------------------------------------------------------------------------------------------------------------------------------------MEAVTVAAQARER------------------------------------------------------------------------LRASFASG-----RTRPAAWRAAQLRGLLRMAV--EMEAEICAALRADLAKPRTESYVHEISLVTSSCKFALKNLQKWMKPKKVPAGL---LTFPSTARVTAE-PLGVVLVISAWNYPFLLAIDPVIGAIAAGNAVVLKPSEIAPAT----SSLLADLLPQYVDSSCIKVVEGG---VAETTALLEQKWDKIFYTGNSKVG------LIVMSFAAKH-LTPVVLELGGKCPVVVD------SNVDLHVTAKRIAAGKWGCNNGQACISPDYIITTKSFA-PKLLDSLSKVLEKFYGKDPL--RSADLSRIVNSNHFNRLKALMDE-EMVYDKIVFGGQS------DEQQLKIAPTLLLDPPLDSAIMKEEVFGPL-LPIITVDK-IHESFALINSMSKPLAAYLFS-------KDSKLKHQFERN-----VSAGGMVFN-----------------------------------DTSIHLTNQHLPFGG----------VGESGVGSYHGTFS--------------------------------------FDAFAHKKAVLDRSFLGEAKARYPPYTPGKLKILKGVLKGNPLAMVQAAVGCTGGA*----------------------------------------------------------------------------------------------------------
 Si009984m -----------------------------------------------------------------MG--------------------------------------------------------------------------------TEAGARLGETVR-------------------------------------------------------------------------ELREAYEGG-----RTRSLAWRQSQLRGLLRLLK--EKEVEAFQALHKDLGKHHAEAYRDEVGLLNKSANGALQQLGKWTAPERVWVPL---VAWPATAQLVPE-PLGVVLIFSCWNVPLGLSLEPLIGAIAAGNAVALKPSELSPCT----AKFLADNIGRYVDPSAVKVVQGG---PEVGEQLMEHRWDKVLFTGSPRIA------RSVMAAASRH-LTPVALELGGKCPCIFDAMP---GGRDLQVSVNRIIGGKWSSCAGQACIAIDYVLVEERFA-PVLIKMLKSTLKRFFQ------EADHMARIVNERNFERLSSLLKD-RAVAPSILHGGSM------DAKNLYIEPTILLNPPLDSAIMTEEIFGPL-LPIITVKK-IEDSIAFVKARPKPLAIYAFT-------RDAALRRRIVDE-----TSSGTVTFN-----------------------------------DAVVQYAIDGLPFGG----------VGQSGFGQYHGKYS--------------------------------------FEMFSHKKAIMKRGYLIELALRYPPWDERKVTLMRHLYRFNYFAFVLSFLGLRR*------------------------------------------------------------------------------------------------------------
 Si013592m --------------------------------------------------------------------------------------------------------------------------------------------MAAPATVPLRQLFVDGEWRAPAQGRRLPVIN--------------------------------------PATEAQIGEIPAGTAEDVEAAVAAARAALRRNRGRDWARAPGAVRAKYLRAIAAKII--ERKPELAKLEALDCGK-PYDEAAWDMDDVAGCFEYFADQAEALDKRQNSPVTL---PMETFKCHLRRE-PIGVVGLITPWNYPLLMATWKVAPALAAGCTAVLKPSELSSVT----CLELGDVCKEVGLPSGVLNIVTGLGPDAGAPLAAHPDVDKVSFTGSFETG------KKIMAAAAPM-VKPVTLELGGKSPIVVF------DDVDIEKAVEWTLFGCFWT-NGQICSATSRLLVHTKIA-KEFKERMVAWSKNIKVSDPLE-DGCRLGPVVSEGQYEKIKKFISNAKSEGATILTGGVRPAH---LEKGYYLEPTIITDVSTSMEIWREEVFGPV-LCVYEFST-EDEAIELSNDTHYGLAGAVIS-------NDRERCQRLAEE-----IDAGCIWVN-------------------------------------CSQPCFFHAPWGG----------NKRSGFGRELGEGG--------------------------------------IDNYLNIKQVTEYLSDE----PWGWYPAPAKM*----------------------------------------------------------------------------------------------------------------------------------
 Si013613m ------------------------------------------------------------------------------------------------------------------------------------MALAGTGVFAEILDGEVYKYYADGEWHVSGSGKSVAIVN--------------------------------------PTTRKTQYKVQACTQEEVNKVMDAAKVAQK-----AWARTPLWKRAELLHKAAAILK--EHKAPIAECLVKEIAK-PAKDAVSEVVRSGDLVSYTAEEGVRVLGEGKLLVSDSFPGNERNKYCLSSKIPLGVVLAIPPFNYPVNLAVSKIGPALIAGNSLVLKPPTQGAVA----ALHMVHCFHLAGFPKGLISCVTGKGSEIGDFLTMHPGVNCISFTGG-DTG---------IAISKKAGMVPLQMELGGKDACIVL------EDADLDLVAANIVKGGFSY-SGQRCTAVKVVLIMESIA-DAVVQKVNAKLAKLKVGPPED--DSDITPVVTESSANFIEGLVMDAKEKGATFCQEYRR--------EGNLIWPLLLDHVRPDMRIAWEEPFGPV-LPVIRINS-VEEGIHHCNASNFGLQGCVFT-------RDINKAILISDA-----METGTVQIN------------------------------------SAPARGPDHFPFQG----------LKDSGIGSQGITNS--------------------------------------INMMTKVKSTVINLPSPSYTMG*--------------------------------------------------------------------------------------------------------------------------------------------
 Si016807m ---------------------------------------------------------------MYCTNQTRRNCNIRIVGCGRSFQQIVIHVLVEDTTPLN-RSLLPGA-----------LLHRFSTAPAAAASPTTEEPIQPAVEIKHTQLLINGNFVDAASGKTFPTLD--------------------------------------PRTGEVIARVAEGDSEDIDRAVAAARKAFDEG---PWPRMTAYERCRVLLRFADLIE--RHADEIAALETWDNGKTLAQSAGAEVPMLARCMRYYAGWADKIHGLV---VP----ADGAHHVQVLHE-PVGVAGQIIPWNFPLLMFAWKVGPALACGNAVVLKTAEQTPLS----ALYVASLLHEAGLPDGVLNVVSGFGPTAGAALCSHMGVDKLAFTGSTGTG------QIVLELAARSNLKPVTLELGGKSPFIVM------DDADVDQAVELAHHAVFFN-QGQCCCAGSRTFVHERVY-DEFVEKSKARAQKRVVGDPFR-NGVEQGPQIDEEQFKKILRYVQSGVDSGATLVAGGDR--A---GSRGFYIQPTVFADAKDEMKIAREEIFGPV-QTILKFSG-VEEVIRRANATQYGLAAGVFT-------RSLDAANTLSRA-----LRAGTVWVN-------------------------------------CYDVFDAGIPFGG----------YKMSGVGREKGVYA--------------------------------------LRNYLQTKAVVTPIRNA----AWL*------------------------------------------------------------------------------------------------------------------------------------------
 Si016884m -------------------------------------------------------------MAMAIGMMTMRRAAALGARHILAASSSSRVVPLRHMSADAG----------------------------------AAMEKIRAAGLLRTQGLIAGQWVDAYDGKTIEVQN--------------------------------------PATGEVLASVSCMGSRETSDAIASAHSTFY-----SWSKLTANERSKALRKWYDLII--AHKEELALLMTLEQGK-PMKEALGEVNYGASFIEYFAEEAKRIYGDI---IPP---TLSDRRLLVLKQ-PVGVVGAITPWNFPLAMITRKVGPALACGCTVVVKPSEFTPLT----ALAAADLALQAGIPAGALNVVMGNAPEIGDALLQSTQVRKITFTGSTAVG------KKLMAGSADT-VKKVSLELGGNAPCIVF------DDADIDVAVKGSLAAKFRN-SGQTCVCANRILVQEGIY-EKFASAFIKAVQSLQVGNGLE-ESTSQGPLINEAAVQKVEKFINDATSKGANVMLGGKR--H---SLGMTFYEPTVVGNVSNDMLLFREEVFGPV-APLIPFKT-EEEAIHLANDTNAGLAAYIFT-------RSIPRSWRVSES-----LEYGLVGVN-------------------------------------EGIISTEVAPFGG----------VKQSGLGREGSKYG--------------------------------------VDEYLELKYICMGNMG*--------------------------------------------------------------------------------------------------------------------------------------------------
 Si017050m -----------------------------------------------------------------MGSVPA----------------------------------------------------------------------------EEMAVDFGGLVG-------------------------------------------------------------------------DLREVYESD-----RTRDLEWRESQLRGLVRLLE--EEEEAIFDVLREDLGKHRGEAFRDEVGVLKKSVVDKLQNLKNWAAPEKAHTPL---VAFPATAMVVPE-PLGVVLIFSCWNLPIGLALEPLSGALAAGNAVVVKPSELAPST----SAFLAANIPKYLDAKAVKVVEGG---ADVGEKLMEHRWDKVLFTGSSRVG------RLIMTKAAKH-LTPVALELGSKCPCIIDWLD---SNRDSQVAVNRIIGAKWSTCSGQACIAIDYVLVEEEFA-PILIEMLKSTLKRFFT------KTEYMARILNEKHFKRLSGLLAD-RRVAASVVHGGHF------NPKTLSIEPTLLLNPPLDSDIMTEEIFGPL-LPIITVKK-IEDSITFLKSKPKPLAIYAFT-------RNEELKRRIIDE-----TSSGSVTFN-----------------------------------DAIVQYGLDSIPFGG----------VGHSGFGQYHGKYS--------------------------------------FEMFSHKKAVLKRSFLIEFMFRYPPWDESKIGFLRRVYRFDYISLFFALIGLRR*------------------------------------------------------------------------------------------------------------
 Si029116m MACDTVRQFFTGKTCRQPRGRRAPSPSRIRHSSASVSWPATPSLESARRGPPPPPPSPAARGGRLDGLAPEQPRPSLAAARARMARNTWTALPWRDAALVEEEERAKQTFRAPCTRWRYELACHFTLPTPPPSTSTPPSSPALPSPLPSPPLPIPSRRTEPHPFRKERRRAMGAFARKEHQFLSELGLAPRNLGSFACGAWGGSGPVVNSTSPANNQVIAEVVEASVNDYEDGMRACFDAS--KSWMAIPAPKRGEIVRQIGDALR--AKLHHLGRLVSLEMGKILPEG-IGEVQEIIDMCDYAVGLSRQLNGSIIPSERA---RRGPNHMMMEVWNPLGVVGVITAFNFPCAVLGWNACIALVCGNCVVWKGAPTTPLITIAMTKIVASVLEKNNLPGAIFTAFCG-GTEIGQAIAVDTRIPLVSFTGSTRAG-------LMVQQQVNARFGKCLLELSGNNAIIVM------DDADIQLAVRSVLFAAVGT-AGQRCTTCRRLILHESIY-QTFLDQLVEVYKQVRIGHPLE-KGTLLGPLHTPTSKENFLKGIQTIKSQGGTILFGGSA--I---ESEGNFVQP-TIVEISASAPVVKEELFGPV-LYVMKFQT-LKEAIEINNSVPQGLSSSIFTK------RPEIIFKWLGPHG----SDCGIVNVN------------------------------------IPTNGAEIGGAFGG----------EKATGGGREAGSDS--------------------------------------WKQYMRRATCTINYGTELPLAQGINFG*---------------------------------------------------------------------------------------------------------------------------------------
 Si029327m --------------------------------------------------------------MQETTYEEHQSNKPLRLRLTQSERLRRHPAPIRKRRDRRRPPNMLRAALSRSASGLRRSPAMAAAAPLSTAAAASWLSNGPASSPPRVRLLIGGEFVESRADEHVDVTN--------------------------------------PATQEVVSRIPLTTADEFRAAVDAARTAFPG-----WRGTPVTTRQRVMFKFQELIR--ANMDKLAENITTEQGK-TLKDAWGDVFRGLEVVEHACGMGTLQMGEYVSNVSN-------GIDTFSIREPLGVCAGICPFNFPAMIPLWMFPVAVTCGNTFVLKPSEKDPGA----AMMLAELAMEAGLPKGVLNIVHG-THDVVNNICDDEDIKAVSFVGSNTAG-------MHIYSRASASGKRVQCNMGAKNHAIILP------DADKDATLNALIAAGFGA-AGQRCMALSTAVFVGGS--ESWEEELVKRASGLVVNSGMV-NDADLGPVISREAKDRICKLVQNGVDSGARLLLDGRDIVVP-KFEDGNFVGPTILADVKSDMECYKEEIFGPV-LLLMKAES-LDDAIQIINRNKYGNGASIFT-------TSGVSARKFQTD-----IEAGQVGIN------------------------------------VPIPVPLPFFSFTG-----------SKASFAGDLNFYGKAG-----------------------------------VQFFTQIKTITQQWKESPAQRVSLSMPTSQK*-----------------------------------------------------------------------------------------------------------------------------------
 Si029482m --------------------------------------------------------------------------------------------------------------------------------------------------------------------------------------------------------------------MKYLGYFPALTPDEVKEHVAQARKAQK-----IWAKSSFKQRRQFLRILLKYIL--ENQDLICEVSSRDTGKTMVDASLGEIMTTCEKITWLLDEGEKWLKPEYRSTGR----SMLHKRAKVEFYPLGVIGAIVSWNYPFHNVFNPMLAALFSGNAAVIKVSEHATWSGCFYFRIIQAALSAVGAPENLVHIITG---FAETGQALVSSVDKIIFVGSPGVG-------KMIMQRASETLIPVTLELGGKDSFIVC------EDVDLPNVVQVAVRAALQS-SGQNCAGAERFYVHNDIY-SAFVSQVVKIVKSICVGPPLS-GRYDMGAICMMEHSEKLQNLVNDALDKGAEIAVRGSFGHLG-EDAVDQFFPPTVLVNVNHTMKIMQEEAFGPI-LPIMKFSS-DEEAIKLANDSKYGLGCAVFS-------GNQKRAIRIASQ-----LHCGVAAIN-----------------------------------DFASSYMCQSLPFGG----------VKDSGFGRFAGIEG--------------------------LRACCLVKAVVEDRFWPYIKTMIPKPIQYPVSKHGFEFQELLVQTLYGYSVWDRLRSLVNLVKMITEQNSAPAPSTTTKKRR*--------------------------------------------------------------------------------------------
 Si040073m --------------------------------------------------------------------MATNDCNSS-----------------------------------------------------GN----AADLVVP--EIKFTKLFINGEFVDPVSGDTFETRD--------------------------------------PRTGNVLAHIAEADKADADLAVKAAREAFDHG---TY--VAPHERGRTMNRLADLVE--QHTEELAALDGADAGKLLLLGKLMDIPFAAQTLRYYAGAAD------------------KYQGYTLKE-PIGVVGIIIPWNFPSLMFFLKVSPALAAGCTVVVKPAEQTPLS----ALYYAHLAKL------------------------------VSFTGSGEVG------RLVMESAARSNLKTVSLELGGKSPLIIF------DDADVDMAVNLSRLAIFYN-KGEVCVAGSRVYVQEGIY-DEFVKKAVEAAQNWKV---------------DKEQFEVVLSYIQHGKSEGATLLTGGKP--A---GDKGYYIEPTIFADVTEDMKIAQEEIFGPV-MSLMKFKT-VDEAIEKANCTKYGLAAGIVT-------RSLDVANRVSRSELLHKVRSLHVLYTRLSTLLHTKPEGRRLTAYQLLRRFFRRSSGGPSEHSMVTFATAFDPLFGG----------YKMSGFGRNMGVAVPAGQERHHRASGLATVLTTEVCVAEPA-CMHGALHVWTLASYMAGRRSIAAIPSARRFVPWIRSPVASRARCNLQAAYSDREIDSHTDRPCRPSDPDLVTTDKHEYTTQALYASRTSCNEEDRYTLPVSMHAYVPTHHVHASWTSLWAYDDAGTASPRCGVFEQYRERTAGMHRIAWTLDRSDCIGTLKRRN*--------
 Si021508m ------------------------------------------------------MQRPHSCRGKLKAPAAIHDDSSTRLWECRVAESEPNKPSLPSNLSGRSRGRSHLTSPPMSRLLSRRHLAAAAAARRSAPLACVSRWLHTPSFATVSPQEISGSNPAEVHNFVQGSWTASANWN----------------------------WIVDPLNGEKFIKIAEVNGTEIKPFVESLSKCPKHGLHNPLKAPERYLMYGDISAKAAHMLGQPAVSDFFAKLIQRVSPKSYQQALAEVQVSQKFLENFCGDQVRFLARSFAVPGN-----HLGQRSNGYRWPYGPVAIITPFNFPLEIPLLQVMGALYMGNKPLLKVDSKVSVV----MEQMLRLLHDCGLPAEDMDFINS-DGVTMNKLLLEANPKMTLFTGSSRVA----------EKLAADLKGRVKLEDAGFDWKILG------PDVQEVDYIAWVCDQDAYACSGQKCSAQSVLFMHKNWSSSGLLEKMKKLSERRKLEDLTIGPVLTVTTEAMTEHMNNLLKIPGSKVLFGGEPLENHSIPKIYGALKPTAVFVPLEEILKSGNFELVTKEIFGPFQVVTEYSEDQLDLVLEACERMNAHLTAAVVS-------NDPLFLQDVLGRSVNGTTYAGIRART------------------------------------TGAPQNHWFGPAGD----------PRGAGIGTPEAIKL----------------------------------------VWSCHREIIYDIGPVPKNWSLPSAT*---------------------------------------------------------------------------------------------------------------------------------------
 Si000348m ------------------------------------------------------------MADGSKAREAVTQPPALYLLRSAR---STIFWG-NDLPDSTSGATREFLFGVG-----LQHQRRWHRQAPPHPSHSRP---SRHGEERMGRGGIGGAV--AMETADSTRAFVKDVKR----------------------------IIIKVGTAVVTGQNGRLAMGRLGSLCEQVKQLNFQGYEVILVTSGAVGVGRQRLQYRKLIH--SSFADLQNPQMDFDGKACAAVGQSGLMAIYDTMFSQLDVTSSQLLVTDRDFKD---PSFGDQLRETVF-ALLDLKVIPLFNENDAISTRRQPYEDPSGIFWDNDSLAALLAA----ELNADLLIMLSDVEGLYSGPPSDPQSKIIHTYVNEKHGKLISFGEKSRVGRGGMQAKVFAAANAASKGVPVVIASGFATDSIIKVLKGEKIGTLFHNEANLWECSKEATAREMAVAARDCSRRLQKLS-SEERKKILLDIADALEANEDAIRSENEADVEAAQGAGYEKSLIARMTLKPGKITNLARSIRA---IADMEDPISHTLKRTEVAKDLVFEKAYCPLGVLLIIFES-RPDALVQIATLAIRSGNGLLLKGGKEAMRSNAILHKVITGVIPDAVGKKLIGLVTSKD--------------------------EIADLLALDDVIDLVIPRGSKNLVSQIKATTKIPVLGHADGICHVYIDKSADMDMAKRIVLDAKVDYPAACNAMETLLIHKDLSKSEGLDDLLVELEKEGVVIYGGPIAHDKLKLPKVDSFRHEYSSMACTLEFVDDVHSAIDHINRYGSAHTDCIITTDEKAAESFLQQVDSAAVFHNASTRFCDGTRFGLGAEVGISTGRIHARGPVGVDGLLTTRCILRGSGQVVNGDKGVVYTHRDLPLQ*
 Si021235m -----------------------------------------------------------MLQQNLHSWCPTTYQTAAGVQDPAAGCCAGAWWSRISAPSPIPPPLQNPLLSLSSALLAIAAKRRRERAPPPEKNWIREGEVDREGRRRTRSGVELEALPPAMATADRNRSFMKDVKR----------------------------VIIKVGTAVVTRHDGRLALGRLGALCEQVKELNTLGYEVIMVTSGAVGVGRQRLKYRKLVN--SSFADLQKPQMELDGKACAAVGQSGLMALYDMLFTQLDVSSSQLLVTDNDFEN---PNFRERLRETVE-SLLDLKVVPVFNENDAISTRKAPYEDSSGIFWDNDSLAGLLAI----ELKADLLVLLSDVDGLYSGPPSEPQSKLIHTYIKEKHHNEITFGDKSRVGRGGMTAKVKAAFVASNSGTPVVITSGFASQSIVRVLQGEKIGTLFHKDANLWAPSKDVSAREMAVAARECSRRLQNLS-SDERKKILLDVADALEANEDLIRAENEADVVAAQDAGYEKSLVARLTLKPGKIASLAKSIRT---LANMEDPINQILKRTEVAEDLVLEKTSCPLGVLLIVFES-RPDALVQIASLAIRSGNGLLLKGGKEAMRSNTILHKVITDALPDTVGKGLIGLVTSRD--------------------------EIADLLKLDDVIDLVIPRGSNKLVSQIKASTKIPVLGHADGVCHVYIDKSANMDIAKRIVIDAKIDYPAACNAMETLLVHKDLIKSPGLDDILLSLKTEGVAIYGGPVAHEVLSIPKADSFHHEYSSMACTVEFVDDVQSAIDHIHRYGSAHTDCIVTTDSKVAETFLRQVDSAAVFHNASTRFSDGARFGLGAEVGISTGRIHARGPVGVEGLLTTRWIMRGSGQVVNGDKDVAYTHKNLPLQ*
 Si026307m -----------------------------------------------------------------MGKAVARHAVACRISYPHDPPCRFAVPLDWKEPMPGSGPCCDPISCLTPPPFPPCPLPPCHRSIVTSPGSRTDSVAVILRLKTMSCTVFGDQTLSKKGGNRRECDEDGMPRHPSRPVSYLPMAAFPLRFRGVRRLHYSQKPSSRATGQQGEGKYQAPATTRRDPRCGDLRASFAAG-----RTRPAQWRAAQLKGIVKMID--EKEADITAALHDDLAKPHMESYLHEISLAKSSCKFALNGIKSWMKPEKVPAAI---TTFPSSAQIVPE-PLGVVLIISAWNYPFLLSIDPVIGAIAAGNAVVLKPSEIAPAT----SAMFAKLLPEYVDSTCIKVVEGG---VTETTALLEQRWDKIFYTGSGTVG------RIVLAAAAKH-LTPVALELGGKCPVIVD------SDVDLHVAVKRIAVGKWGCNSGQACIAPDYIITTKSFA-PELVDSLKRVLERFYGKDPL--ESGDLSRIVNSKHFQRLTELVEE-KKVADKIVYGGQT------DEKKL*---------------------------------------------------------------------------------------------------------------------------------------------------------------------------------------------------------------------------------------------------------------------------------------------------------------------------------------------------------------------------
